# Supplementary material for: Discovery of (R)-N-Benzyl-2-(2,5-dioxopyrrolidin-1-yl)propanamide [(R)-AS-1], a Novel Orally Bioavailable EAAT2 Modulator with Drug-like Properties and Potent Antiseizure Activity In Vivo
Source: J Med Chem. 2022 Aug 19;65(17):11703–25. doi: 10.1021/acs.jmedchem.2c00534 (PMC9469208; doi:10.1021/acs.jmedchem.2c00534)
Supplement: Supplementary file 2 — jm2c00534_si_002.pdb [file jm2c00534_si_002.pdb]

CRYST1    0.000    0.000    0.000  90.00  90.00  90.00 P 1           1
ATOM      1  N   LEU A  35      41.302 -31.930 -19.767  1.00 23.20           N
ATOM      2  CA  LEU A  35      40.443 -33.070 -19.373  1.00 23.20           C
ATOM      3  CB  LEU A  35      40.751 -33.497 -17.927  1.00 23.20           C
ATOM      4  CG  LEU A  35      42.192 -34.003 -17.730  1.00 23.20           C
ATOM      5  CD1 LEU A  35      42.443 -34.420 -16.271  1.00 23.20           C
ATOM      6  CD2 LEU A  35      42.538 -35.113 -18.736  1.00 23.20           C
ATOM      7  C   LEU A  35      39.003 -32.677 -19.450  1.00 23.20           C
ATOM      8  O   LEU A  35      38.664 -31.613 -19.963  1.00 23.20           O
ATOM      9  N   ARG A  36      38.118 -33.567 -18.965  1.00 52.64           N
ATOM     10  CA  ARG A  36      36.701 -33.344 -18.956  1.00 52.64           C
ATOM     11  CB  ARG A  36      35.906 -34.575 -18.487  1.00 52.64           C
ATOM     12  CG  ARG A  36      35.952 -35.766 -19.447  1.00 52.64           C
ATOM     13  CD  ARG A  36      34.750 -35.835 -20.392  1.00 52.64           C
ATOM     14  NE  ARG A  36      34.855 -37.106 -21.162  1.00 52.64           N
ATOM     15  CZ  ARG A  36      35.508 -37.135 -22.360  1.00 52.64           C
ATOM     16  NH1 ARG A  36      36.062 -35.994 -22.865  1.00 52.64           N
ATOM     17  NH2 ARG A  36      35.605 -38.306 -23.054  1.00 52.64           N
ATOM     18  C   ARG A  36      36.376 -32.241 -17.997  1.00 52.64           C
ATOM     19  O   ARG A  36      35.484 -31.432 -18.243  1.00 52.64           O
ATOM     20  N   LEU A  37      37.120 -32.182 -16.879  1.00142.96           N
ATOM     21  CA  LEU A  37      36.848 -31.298 -15.780  1.00142.96           C
ATOM     22  CB  LEU A  37      37.845 -31.488 -14.625  1.00142.96           C
ATOM     23  CG  LEU A  37      37.799 -32.896 -14.002  1.00142.96           C
ATOM     24  CD1 LEU A  37      38.809 -33.034 -12.853  1.00142.96           C
ATOM     25  CD2 LEU A  37      36.370 -33.278 -13.590  1.00142.96           C
ATOM     26  C   LEU A  37      36.918 -29.862 -16.194  1.00142.96           C
ATOM     27  O   LEU A  37      36.130 -29.044 -15.723  1.00142.96           O
ATOM     28  N   CYS A  38      37.860 -29.498 -17.078  1.00 75.60           N
ATOM     29  CA  CYS A  38      38.011 -28.111 -17.412  1.00 75.60           C
ATOM     30  CB  CYS A  38      39.136 -27.866 -18.432  1.00 75.60           C
ATOM     31  SG  CYS A  38      40.772 -28.320 -17.786  1.00 75.60           S
ATOM     32  C   CYS A  38      36.747 -27.586 -18.019  1.00 75.60           C
ATOM     33  O   CYS A  38      36.278 -26.510 -17.651  1.00 75.60           O
ATOM     34  N   ASP A  39      36.153 -28.341 -18.959  1.00 68.92           N
ATOM     35  CA  ASP A  39      34.982 -27.882 -19.649  1.00 68.92           C
ATOM     36  CB  ASP A  39      34.521 -28.847 -20.756  1.00 68.92           C
ATOM     37  CG  ASP A  39      33.478 -28.138 -21.607  1.00 68.92           C
ATOM     38  OD1 ASP A  39      33.178 -26.951 -21.310  1.00 68.92           O
ATOM     39  OD2 ASP A  39      32.969 -28.774 -22.568  1.00 68.92           O
ATOM     40  C   ASP A  39      33.848 -27.737 -18.686  1.00 68.92           C
ATOM     41  O   ASP A  39      33.071 -26.788 -18.778  1.00 68.92           O
ATOM     42  N   LYS A  40      33.723 -28.674 -17.729  1.00123.85           N
ATOM     43  CA  LYS A  40      32.613 -28.640 -16.822  1.00123.85           C
ATOM     44  CB  LYS A  40      32.568 -29.827 -15.841  1.00123.85           C
ATOM     45  CG  LYS A  40      33.674 -29.813 -14.785  1.00123.85           C
ATOM     46  CD  LYS A  40      33.422 -30.768 -13.616  1.00123.85           C
ATOM     47  CE  LYS A  40      32.479 -30.200 -12.553  1.00123.85           C
ATOM     48  NZ  LYS A  40      31.104 -30.106 -13.091  1.00123.85           N
ATOM     49  C   LYS A  40      32.667 -27.387 -16.007  1.00123.85           C
ATOM     50  O   LYS A  40      31.634 -26.785 -15.724  1.00123.85           O
ATOM     51  N   LEU A  41      33.877 -26.970 -15.588  1.00 39.58           N
ATOM     52  CA  LEU A  41      34.012 -25.800 -14.764  1.00 39.58           C
ATOM     53  CB  LEU A  41      35.462 -25.567 -14.303  1.00 39.58           C
ATOM     54  CG  LEU A  41      36.010 -26.674 -13.383  1.00 39.58           C
ATOM     55  CD1 LEU A  41      37.456 -26.378 -12.956  1.00 39.58           C
ATOM     56  CD2 LEU A  41      35.079 -26.921 -12.184  1.00 39.58           C
ATOM     57  C   LEU A  41      33.589 -24.579 -15.520  1.00 39.58           C
ATOM     58  O   LEU A  41      32.889 -23.726 -14.979  1.00 39.58           O
ATOM     59  N   GLY A  42      34.017 -24.449 -16.789  1.00 31.31           N
ATOM     60  CA  GLY A  42      33.708 -23.279 -17.561  1.00 31.31           C
ATOM     61  C   GLY A  42      32.238 -23.175 -17.842  1.00 31.31           C
ATOM     62  O   GLY A  42      31.664 -22.091 -17.759  1.00 31.31           O
ATOM     63  N   LYS A  43      31.602 -24.300 -18.222  1.00182.33           N
ATOM     64  CA  LYS A  43      30.221 -24.305 -18.619  1.00182.33           C
ATOM     65  CB  LYS A  43      29.799 -25.671 -19.183  1.00182.33           C
ATOM     66  CG  LYS A  43      28.487 -25.640 -19.964  1.00182.33           C
ATOM     67  CD  LYS A  43      28.605 -24.931 -21.314  1.00182.33           C
ATOM     68  CE  LYS A  43      29.406 -25.722 -22.351  1.00182.33           C
ATOM     69  NZ  LYS A  43      30.831 -25.774 -21.959  1.00182.33           N
ATOM     70  C   LYS A  43      29.288 -23.991 -17.484  1.00182.33           C
ATOM     71  O   LYS A  43      28.466 -23.081 -17.588  1.00182.33           O
ATOM     72  N   ASN A  44      29.397 -24.717 -16.351  1.00130.35           N
ATOM     73  CA  ASN A  44      28.427 -24.504 -15.312  1.00130.35           C
ATOM     74  CB  ASN A  44      27.965 -25.819 -14.659  1.00130.35           C
ATOM     75  CG  ASN A  44      27.277 -26.658 -15.728  1.00130.35           C
ATOM     76  OD1 ASN A  44      27.925 -27.419 -16.445  1.00130.35           O
ATOM     77  ND2 ASN A  44      25.929 -26.521 -15.839  1.00130.35           N
ATOM     78  C   ASN A  44      29.038 -23.674 -14.228  1.00130.35           C
ATOM     79  O   ASN A  44      29.001 -24.041 -13.053  1.00130.35           O
ATOM     80  N   LEU A  45      29.559 -22.492 -14.597  1.00109.77           N
ATOM     81  CA  LEU A  45      30.225 -21.651 -13.651  1.00109.77           C
ATOM     82  CB  LEU A  45      30.884 -20.419 -14.300  1.00109.77           C
ATOM     83  CG  LEU A  45      29.895 -19.400 -14.896  1.00109.77           C
ATOM     84  CD1 LEU A  45      30.640 -18.211 -15.522  1.00109.77           C
ATOM     85  CD2 LEU A  45      28.912 -20.060 -15.879  1.00109.77           C
ATOM     86  C   LEU A  45      29.261 -21.159 -12.610  1.00109.77           C
ATOM     87  O   LEU A  45      29.558 -21.212 -11.421  1.00109.77           O
ATOM     88  N   LEU A  46      28.073 -20.677 -13.026  1.00128.21           N
ATOM     89  CA  LEU A  46      27.120 -20.105 -12.111  1.00128.21           C
ATOM     90  CB  LEU A  46      25.894 -19.530 -12.859  1.00128.21           C
ATOM     91  CG  LEU A  46      24.942 -18.622 -12.045  1.00128.21           C
ATOM     92  CD1 LEU A  46      24.367 -19.313 -10.806  1.00128.21           C
ATOM     93  CD2 LEU A  46      25.588 -17.272 -11.718  1.00128.21           C
ATOM     94  C   LEU A  46      26.616 -21.176 -11.184  1.00128.21           C
ATOM     95  O   LEU A  46      26.479 -20.948  -9.982  1.00128.21           O
ATOM     96  N   LEU A  47      26.312 -22.375 -11.729  1.00121.67           N
ATOM     97  CA  LEU A  47      25.761 -23.443 -10.936  1.00121.67           C
ATOM     98  CB  LEU A  47      25.289 -24.663 -11.736  1.00121.67           C
ATOM     99  CG  LEU A  47      23.952 -24.457 -12.460  1.00121.67           C
ATOM    100  CD1 LEU A  47      24.038 -23.364 -13.535  1.00121.67           C
ATOM    101  CD2 LEU A  47      23.430 -25.795 -13.000  1.00121.67           C
ATOM    102  C   LEU A  47      26.744 -23.940  -9.923  1.00121.67           C
ATOM    103  O   LEU A  47      26.371 -24.265  -8.798  1.00121.67           O
ATOM    104  N   THR A  48      28.027 -24.045 -10.298  1.00108.64           N
ATOM    105  CA  THR A  48      29.019 -24.561  -9.397  1.00108.64           C
ATOM    106  CB  THR A  48      30.361 -24.744 -10.047  1.00108.64           C
ATOM    107  OG1 THR A  48      31.243 -25.423  -9.166  1.00108.64           O
ATOM    108  CG2 THR A  48      30.934 -23.366 -10.419  1.00108.64           C
ATOM    109  C   THR A  48      29.192 -23.640  -8.227  1.00108.64           C
ATOM    110  O   THR A  48      29.336 -24.098  -7.095  1.00108.64           O
ATOM    111  N   LEU A  49      29.183 -22.314  -8.466  1.00101.36           N
ATOM    112  CA  LEU A  49      29.390 -21.372  -7.401  1.00101.36           C
ATOM    113  CB  LEU A  49      29.479 -19.902  -7.853  1.00101.36           C
ATOM    114  CG  LEU A  49      30.873 -19.482  -8.362  1.00101.36           C
ATOM    115  CD1 LEU A  49      31.345 -20.326  -9.552  1.00101.36           C
ATOM    116  CD2 LEU A  49      30.916 -17.974  -8.653  1.00101.36           C
ATOM    117  C   LEU A  49      28.301 -21.482  -6.383  1.00101.36           C
ATOM    118  O   LEU A  49      28.549 -21.295  -5.194  1.00101.36           O
ATOM    119  N   THR A  50      27.055 -21.730  -6.819  1.00134.67           N
ATOM    120  CA  THR A  50      25.966 -21.866  -5.895  1.00134.67           C
ATOM    121  CB  THR A  50      24.615 -21.720  -6.542  1.00134.67           C
ATOM    122  OG1 THR A  50      23.601 -21.859  -5.568  1.00134.67           O
ATOM    123  CG2 THR A  50      24.418 -22.733  -7.666  1.00134.67           C
ATOM    124  C   THR A  50      26.079 -23.145  -5.111  1.00134.67           C
ATOM    125  O   THR A  50      25.625 -23.212  -3.969  1.00134.67           O
ATOM    126  N   VAL A  51      26.633 -24.217  -5.713  1.00 44.69           N
ATOM    127  CA  VAL A  51      26.822 -25.459  -5.011  1.00 44.69           C
ATOM    128  CB  VAL A  51      27.317 -26.553  -5.914  1.00 44.69           C
ATOM    129  CG1 VAL A  51      27.530 -27.828  -5.083  1.00 44.69           C
ATOM    130  CG2 VAL A  51      26.313 -26.716  -7.072  1.00 44.69           C
ATOM    131  C   VAL A  51      27.843 -25.241  -3.932  1.00 44.69           C
ATOM    132  O   VAL A  51      27.661 -25.659  -2.790  1.00 44.69           O
ATOM    133  N   PHE A  52      28.935 -24.532  -4.273  1.00 42.34           N
ATOM    134  CA  PHE A  52      30.023 -24.263  -3.377  1.00 42.34           C
ATOM    135  CB  PHE A  52      31.163 -23.474  -4.042  1.00 42.34           C
ATOM    136  CG  PHE A  52      32.241 -23.312  -3.026  1.00 42.34           C
ATOM    137  CD1 PHE A  52      33.156 -24.318  -2.819  1.00 42.34           C
ATOM    138  CD2 PHE A  52      32.341 -22.158  -2.284  1.00 42.34           C
ATOM    139  CE1 PHE A  52      34.155 -24.178  -1.885  1.00 42.34           C
ATOM    140  CE2 PHE A  52      33.338 -22.012  -1.347  1.00 42.34           C
ATOM    141  CZ  PHE A  52      34.247 -23.023  -1.147  1.00 42.34           C
ATOM    142  C   PHE A  52      29.494 -23.433  -2.251  1.00 42.34           C
ATOM    143  O   PHE A  52      29.930 -23.571  -1.110  1.00 42.34           O
ATOM    144  N   GLY A  53      28.536 -22.538  -2.556  1.00 36.41           N
ATOM    145  CA  GLY A  53      27.978 -21.638  -1.588  1.00 36.41           C
ATOM    146  C   GLY A  53      27.350 -22.424  -0.478  1.00 36.41           C
ATOM    147  O   GLY A  53      27.367 -21.984   0.671  1.00 36.41           O
ATOM    148  N   VAL A  54      26.695 -23.558  -0.804  1.00119.39           N
ATOM    149  CA  VAL A  54      26.086 -24.369   0.211  1.00119.39           C
ATOM    150  CB  VAL A  54      25.079 -25.344  -0.349  1.00119.39           C
ATOM    151  CG1 VAL A  54      25.797 -26.545  -0.980  1.00119.39           C
ATOM    152  CG2 VAL A  54      24.069 -25.697   0.750  1.00119.39           C
ATOM    153  C   VAL A  54      27.128 -25.095   1.024  1.00119.39           C
ATOM    154  O   VAL A  54      27.062 -25.102   2.253  1.00119.39           O
ATOM    155  N   ILE A  55      28.139 -25.708   0.364  1.00 86.81           N
ATOM    156  CA  ILE A  55      29.137 -26.470   1.070  1.00 86.81           C
ATOM    157  CB  ILE A  55      30.105 -27.193   0.173  1.00 86.81           C
ATOM    158  CG1 ILE A  55      29.420 -28.379  -0.529  1.00 86.81           C
ATOM    159  CG2 ILE A  55      31.309 -27.619   1.031  1.00 86.81           C
ATOM    160  CD1 ILE A  55      28.318 -27.990  -1.508  1.00 86.81           C
ATOM    161  C   ILE A  55      29.927 -25.574   1.972  1.00 86.81           C
ATOM    162  O   ILE A  55      30.174 -25.921   3.126  1.00 86.81           O
ATOM    163  N   LEU A  56      30.361 -24.407   1.461  1.00 44.47           N
ATOM    164  CA  LEU A  56      31.127 -23.462   2.226  1.00 44.47           C
ATOM    165  CB  LEU A  56      31.700 -22.323   1.364  1.00 44.47           C
ATOM    166  CG  LEU A  56      32.527 -21.296   2.163  1.00 44.47           C
ATOM    167  CD1 LEU A  56      33.768 -21.943   2.799  1.00 44.47           C
ATOM    168  CD2 LEU A  56      32.873 -20.071   1.300  1.00 44.47           C
ATOM    169  C   LEU A  56      30.261 -22.845   3.285  1.00 44.47           C
ATOM    170  O   LEU A  56      30.724 -22.566   4.389  1.00 44.47           O
ATOM    171  N   GLY A  57      28.974 -22.605   2.963  1.00 30.49           N
ATOM    172  CA  GLY A  57      28.056 -21.929   3.841  1.00 30.49           C
ATOM    173  C   GLY A  57      27.845 -22.702   5.106  1.00 30.49           C
ATOM    174  O   GLY A  57      27.692 -22.105   6.170  1.00 30.49           O
ATOM    175  N   ALA A  58      27.753 -24.044   5.011  1.00 37.57           N
ATOM    176  CA  ALA A  58      27.568 -24.884   6.162  1.00 37.57           C
ATOM    177  CB  ALA A  58      27.345 -26.361   5.797  1.00 37.57           C
ATOM    178  C   ALA A  58      28.783 -24.814   7.039  1.00 37.57           C
ATOM    179  O   ALA A  58      28.679 -24.775   8.265  1.00 37.57           O
ATOM    180  N   VAL A  59      29.979 -24.814   6.421  1.00 32.24           N
ATOM    181  CA  VAL A  59      31.222 -24.804   7.140  1.00 32.24           C
ATOM    182  CB  VAL A  59      32.414 -24.898   6.233  1.00 32.24           C
ATOM    183  CG1 VAL A  59      33.688 -24.756   7.083  1.00 32.24           C
ATOM    184  CG2 VAL A  59      32.331 -26.217   5.447  1.00 32.24           C
ATOM    185  C   VAL A  59      31.358 -23.529   7.917  1.00 32.24           C
ATOM    186  O   VAL A  59      31.750 -23.543   9.083  1.00 32.24           O
ATOM    187  N   CYS A  60      31.022 -22.390   7.286  1.00 34.41           N
ATOM    188  CA  CYS A  60      31.193 -21.097   7.885  1.00 34.41           C
ATOM    189  CB  CYS A  60      30.771 -19.953   6.947  1.00 34.41           C
ATOM    190  SG  CYS A  60      30.982 -18.314   7.705  1.00 34.41           S
ATOM    191  C   CYS A  60      30.352 -20.994   9.115  1.00 34.41           C
ATOM    192  O   CYS A  60      30.810 -20.509  10.147  1.00 34.41           O
ATOM    193  N   GLY A  61      29.092 -21.454   9.044  1.00 28.95           N
ATOM    194  CA  GLY A  61      28.204 -21.303  10.151  1.00 28.95           C
ATOM    195  C   GLY A  61      28.669 -22.077  11.345  1.00 28.95           C
ATOM    196  O   GLY A  61      28.600 -21.581  12.469  1.00 28.95           O
ATOM    197  N   GLY A  62      29.141 -23.318  11.134  1.00 23.26           N
ATOM    198  CA  GLY A  62      29.514 -24.167  12.228  1.00 23.26           C
ATOM    199  C   GLY A  62      30.618 -23.519  12.987  1.00 23.26           C
ATOM    200  O   GLY A  62      30.663 -23.590  14.215  1.00 23.26           O
ATOM    201  N   LEU A  63      31.560 -22.882  12.274  1.00 95.21           N
ATOM    202  CA  LEU A  63      32.652 -22.290  12.979  1.00 95.21           C
ATOM    203  CB  LEU A  63      33.694 -21.657  12.033  1.00 95.21           C
ATOM    204  CG  LEU A  63      34.939 -21.057  12.725  1.00 95.21           C
ATOM    205  CD1 LEU A  63      34.628 -19.762  13.495  1.00 95.21           C
ATOM    206  CD2 LEU A  63      35.638 -22.111  13.598  1.00 95.21           C
ATOM    207  C   LEU A  63      32.103 -21.220  13.872  1.00 95.21           C
ATOM    208  O   LEU A  63      32.439 -21.149  15.053  1.00 95.21           O
ATOM    209  N   LEU A  64      31.221 -20.369  13.320  1.00102.37           N
ATOM    210  CA  LEU A  64      30.655 -19.248  14.016  1.00102.37           C
ATOM    211  CB  LEU A  64      29.909 -18.267  13.093  1.00102.37           C
ATOM    212  CG  LEU A  64      30.841 -17.384  12.240  1.00102.37           C
ATOM    213  CD1 LEU A  64      31.747 -18.219  11.325  1.00102.37           C
ATOM    214  CD2 LEU A  64      30.043 -16.318  11.472  1.00102.37           C
ATOM    215  C   LEU A  64      29.712 -19.639  15.115  1.00102.37           C
ATOM    216  O   LEU A  64      29.615 -18.926  16.112  1.00102.37           O
ATOM    217  N   ARG A  65      28.965 -20.751  14.970  1.00120.02           N
ATOM    218  CA  ARG A  65      27.952 -21.035  15.952  1.00120.02           C
ATOM    219  CB  ARG A  65      27.237 -22.377  15.713  1.00120.02           C
ATOM    220  CG  ARG A  65      26.159 -22.670  16.759  1.00120.02           C
ATOM    221  CD  ARG A  65      25.885 -24.160  16.986  1.00120.02           C
ATOM    222  NE  ARG A  65      25.412 -24.763  15.709  1.00120.02           N
ATOM    223  CZ  ARG A  65      25.482 -26.117  15.547  1.00120.02           C
ATOM    224  NH1 ARG A  65      25.993 -26.894  16.546  1.00120.02           N
ATOM    225  NH2 ARG A  65      25.045 -26.696  14.390  1.00120.02           N
ATOM    226  C   ARG A  65      28.552 -21.149  17.317  1.00120.02           C
ATOM    227  O   ARG A  65      28.180 -20.416  18.232  1.00120.02           O
ATOM    228  N   LEU A  66      29.522 -22.064  17.475  1.00117.66           N
ATOM    229  CA  LEU A  66      30.128 -22.309  18.751  1.00117.66           C
ATOM    230  CB  LEU A  66      31.025 -23.566  18.744  1.00117.66           C
ATOM    231  CG  LEU A  66      31.658 -23.943  20.103  1.00117.66           C
ATOM    232  CD1 LEU A  66      32.765 -22.966  20.534  1.00117.66           C
ATOM    233  CD2 LEU A  66      30.579 -24.132  21.181  1.00117.66           C
ATOM    234  C   LEU A  66      30.959 -21.127  19.117  1.00117.66           C
ATOM    235  O   LEU A  66      31.073 -20.768  20.288  1.00117.66           O
ATOM    236  N   ALA A  67      31.547 -20.480  18.099  1.00 60.96           N
ATOM    237  CA  ALA A  67      32.532 -19.467  18.332  1.00 60.96           C
ATOM    238  CB  ALA A  67      33.082 -18.873  17.024  1.00 60.96           C
ATOM    239  C   ALA A  67      32.010 -18.328  19.147  1.00 60.96           C
ATOM    240  O   ALA A  67      32.681 -17.886  20.078  1.00 60.96           O
ATOM    241  N   SER A  68      30.802 -17.818  18.863  1.00100.92           N
ATOM    242  CA  SER A  68      30.444 -16.642  19.598  1.00100.92           C
ATOM    243  CB  SER A  68      30.526 -15.369  18.730  1.00100.92           C
ATOM    244  OG  SER A  68      30.169 -14.215  19.475  1.00100.92           O
ATOM    245  C   SER A  68      29.037 -16.763  20.084  1.00100.92           C
ATOM    246  O   SER A  68      28.286 -17.649  19.682  1.00100.92           O
ATOM    247  N   PRO A  69      28.678 -15.877  20.976  1.00167.85           N
ATOM    248  CA  PRO A  69      27.329 -15.882  21.455  1.00167.85           C
ATOM    249  CD  PRO A  69      29.605 -15.427  22.004  1.00167.85           C
ATOM    250  CB  PRO A  69      27.310 -14.961  22.671  1.00167.85           C
ATOM    251  CG  PRO A  69      28.737 -15.102  23.233  1.00167.85           C
ATOM    252  C   PRO A  69      26.423 -15.501  20.340  1.00167.85           C
ATOM    253  O   PRO A  69      26.798 -14.676  19.507  1.00167.85           O
ATOM    254  N   ILE A  70      25.216 -16.085  20.303  1.00216.61           N
ATOM    255  CA  ILE A  70      24.392 -15.814  19.173  1.00216.61           C
ATOM    256  CB  ILE A  70      23.644 -17.042  18.721  1.00216.61           C
ATOM    257  CG1 ILE A  70      22.825 -16.751  17.455  1.00216.61           C
ATOM    258  CG2 ILE A  70      22.835 -17.601  19.905  1.00216.61           C
ATOM    259  CD1 ILE A  70      22.297 -18.008  16.766  1.00216.61           C
ATOM    260  C   ILE A  70      23.422 -14.723  19.499  1.00216.61           C
ATOM    261  O   ILE A  70      22.221 -14.949  19.624  1.00216.61           O
ATOM    262  N   HIS A  71      23.920 -13.473  19.571  1.00100.99           N
ATOM    263  CA  HIS A  71      23.051 -12.373  19.873  1.00100.99           C
ATOM    264  ND1 HIS A  71      24.457 -10.943  22.538  1.00100.99           N
ATOM    265  CG  HIS A  71      24.789 -11.111  21.212  1.00100.99           C
ATOM    266  CB  HIS A  71      23.805 -11.048  20.081  1.00100.99           C
ATOM    267  NE2 HIS A  71      26.648 -11.315  22.474  1.00100.99           N
ATOM    268  CD2 HIS A  71      26.131 -11.338  21.191  1.00100.99           C
ATOM    269  CE1 HIS A  71      25.606 -11.075  23.249  1.00100.99           C
ATOM    270  C   HIS A  71      22.145 -12.208  18.693  1.00100.99           C
ATOM    271  O   HIS A  71      22.568 -12.373  17.551  1.00100.99           O
ATOM    272  N   PRO A  72      20.895 -11.920  18.933  1.00 74.26           N
ATOM    273  CA  PRO A  72      19.924 -11.759  17.887  1.00 74.26           C
ATOM    274  CD  PRO A  72      20.302 -11.948  20.257  1.00 74.26           C
ATOM    275  CB  PRO A  72      18.571 -11.615  18.590  1.00 74.26           C
ATOM    276  CG  PRO A  72      18.928 -11.288  20.054  1.00 74.26           C
ATOM    277  C   PRO A  72      20.248 -10.639  16.947  1.00 74.26           C
ATOM    278  O   PRO A  72      20.009 -10.787  15.749  1.00 74.26           O
ATOM    279  N   ASP A  73      20.775  -9.511  17.462  1.00 77.75           N
ATOM    280  CA  ASP A  73      21.119  -8.394  16.631  1.00 77.75           C
ATOM    281  CB  ASP A  73      21.563  -7.170  17.455  1.00 77.75           C
ATOM    282  CG  ASP A  73      21.629  -5.943  16.552  1.00 77.75           C
ATOM    283  OD1 ASP A  73      21.643  -6.115  15.305  1.00 77.75           O
ATOM    284  OD2 ASP A  73      21.660  -4.812  17.105  1.00 77.75           O
ATOM    285  C   ASP A  73      22.266  -8.806  15.760  1.00 77.75           C
ATOM    286  O   ASP A  73      22.328  -8.449  14.584  1.00 77.75           O
ATOM    287  N   VAL A  74      23.212  -9.568  16.346  1.00 38.54           N
ATOM    288  CA  VAL A  74      24.401 -10.014  15.675  1.00 38.54           C
ATOM    289  CB  VAL A  74      25.361 -10.702  16.600  1.00 38.54           C
ATOM    290  CG1 VAL A  74      26.559 -11.204  15.776  1.00 38.54           C
ATOM    291  CG2 VAL A  74      25.740  -9.726  17.727  1.00 38.54           C
ATOM    292  C   VAL A  74      24.070 -10.988  14.582  1.00 38.54           C
ATOM    293  O   VAL A  74      24.655 -10.924  13.502  1.00 38.54           O
ATOM    294  N   VAL A  75      23.131 -11.923  14.836  1.00 38.04           N
ATOM    295  CA  VAL A  75      22.769 -12.939  13.881  1.00 38.04           C
ATOM    296  CB  VAL A  75      21.697 -13.854  14.395  1.00 38.04           C
ATOM    297  CG1 VAL A  75      21.368 -14.891  13.307  1.00 38.04           C
ATOM    298  CG2 VAL A  75      22.167 -14.460  15.724  1.00 38.04           C
ATOM    299  C   VAL A  75      22.212 -12.273  12.662  1.00 38.04           C
ATOM    300  O   VAL A  75      22.497 -12.675  11.534  1.00 38.04           O
ATOM    301  N   MET A  76      21.389 -11.230  12.873  1.00 73.15           N
ATOM    302  CA  MET A  76      20.758 -10.525  11.796  1.00 73.15           C
ATOM    303  CB  MET A  76      19.819  -9.409  12.287  1.00 73.15           C
ATOM    304  CG  MET A  76      18.588  -9.932  13.031  1.00 73.15           C
ATOM    305  SD  MET A  76      17.476  -8.637  13.657  1.00 73.15           S
ATOM    306  CE  MET A  76      18.554  -8.164  15.040  1.00 73.15           C
ATOM    307  C   MET A  76      21.815  -9.889  10.947  1.00 73.15           C
ATOM    308  O   MET A  76      21.714  -9.880   9.721  1.00 73.15           O
ATOM    309  N   LEU A  77      22.856  -9.324  11.587  1.00 45.15           N
ATOM    310  CA  LEU A  77      23.910  -8.645  10.886  1.00 45.15           C
ATOM    311  CB  LEU A  77      24.906  -7.962  11.841  1.00 45.15           C
ATOM    312  CG  LEU A  77      24.284  -6.825  12.675  1.00 45.15           C
ATOM    313  CD1 LEU A  77      25.324  -6.177  13.605  1.00 45.15           C
ATOM    314  CD2 LEU A  77      23.575  -5.799  11.777  1.00 45.15           C
ATOM    315  C   LEU A  77      24.690  -9.617  10.050  1.00 45.15           C
ATOM    316  O   LEU A  77      25.025  -9.318   8.904  1.00 45.15           O
ATOM    317  N   ILE A  78      25.008 -10.807  10.603  1.00142.33           N
ATOM    318  CA  ILE A  78      25.814 -11.771   9.902  1.00142.33           C
ATOM    319  CB  ILE A  78      26.224 -12.933  10.776  1.00142.33           C
ATOM    320  CG1 ILE A  78      27.375 -13.746  10.148  1.00142.33           C
ATOM    321  CG2 ILE A  78      24.976 -13.767  11.096  1.00142.33           C
ATOM    322  CD1 ILE A  78      27.019 -14.493   8.862  1.00142.33           C
ATOM    323  C   ILE A  78      25.089 -12.282   8.688  1.00142.33           C
ATOM    324  O   ILE A  78      25.693 -12.428   7.630  1.00142.33           O
ATOM    325  N   ALA A  79      23.782 -12.572   8.834  1.00 71.88           N
ATOM    326  CA  ALA A  79      22.849 -13.101   7.864  1.00 71.88           C
ATOM    327  CB  ALA A  79      21.491 -13.465   8.488  1.00 71.88           C
ATOM    328  C   ALA A  79      22.579 -12.127   6.745  1.00 71.88           C
ATOM    329  O   ALA A  79      22.128 -12.531   5.675  1.00 71.88           O
ATOM    330  N   PHE A  80      22.850 -10.827   6.954  1.00 91.94           N
ATOM    331  CA  PHE A  80      22.438  -9.748   6.091  1.00 91.94           C
ATOM    332  CB  PHE A  80      23.132  -8.427   6.480  1.00 91.94           C
ATOM    333  CG  PHE A  80      22.516  -7.312   5.708  1.00 91.94           C
ATOM    334  CD1 PHE A  80      21.405  -6.663   6.195  1.00 91.94           C
ATOM    335  CD2 PHE A  80      23.052  -6.910   4.507  1.00 91.94           C
ATOM    336  CE1 PHE A  80      20.827  -5.634   5.492  1.00 91.94           C
ATOM    337  CE2 PHE A  80      22.479  -5.882   3.798  1.00 91.94           C
ATOM    338  CZ  PHE A  80      21.365  -5.246   4.291  1.00 91.94           C
ATOM    339  C   PHE A  80      22.726 -10.003   4.628  1.00 91.94           C
ATOM    340  O   PHE A  80      21.839  -9.727   3.822  1.00 91.94           O
ATOM    341  N   PRO A  81      23.852 -10.488   4.178  1.00 83.03           N
ATOM    342  CA  PRO A  81      24.036 -10.657   2.756  1.00 83.03           C
ATOM    343  CD  PRO A  81      25.111 -10.318   4.881  1.00 83.03           C
ATOM    344  CB  PRO A  81      25.492 -11.084   2.591  1.00 83.03           C
ATOM    345  CG  PRO A  81      26.196 -10.416   3.791  1.00 83.03           C
ATOM    346  C   PRO A  81      23.023 -11.597   2.181  1.00 83.03           C
ATOM    347  O   PRO A  81      22.790 -11.569   0.973  1.00 83.03           O
ATOM    348  N   GLY A  82      22.491 -12.503   3.015  1.00 44.83           N
ATOM    349  CA  GLY A  82      21.437 -13.400   2.647  1.00 44.83           C
ATOM    350  C   GLY A  82      20.136 -12.665   2.551  1.00 44.83           C
ATOM    351  O   GLY A  82      19.292 -12.997   1.721  1.00 44.83           O
ATOM    352  N   ASP A  83      19.916 -11.691   3.462  1.00119.12           N
ATOM    353  CA  ASP A  83      18.677 -10.963   3.493  1.00119.12           C
ATOM    354  CB  ASP A  83      18.409 -10.164   4.790  1.00119.12           C
ATOM    355  CG  ASP A  83      19.404  -9.041   5.019  1.00119.12           C
ATOM    356  OD1 ASP A  83      19.747  -8.310   4.052  1.00119.12           O
ATOM    357  OD2 ASP A  83      19.830  -8.903   6.196  1.00119.12           O
ATOM    358  C   ASP A  83      18.562 -10.087   2.285  1.00119.12           C
ATOM    359  O   ASP A  83      17.459  -9.845   1.801  1.00119.12           O
ATOM    360  N   ILE A  84      19.698  -9.580   1.765  1.00 85.39           N
ATOM    361  CA  ILE A  84      19.667  -8.732   0.607  1.00 85.39           C
ATOM    362  CB  ILE A  84      21.000  -8.142   0.243  1.00 85.39           C
ATOM    363  CG1 ILE A  84      20.818  -7.014  -0.787  1.00 85.39           C
ATOM    364  CG2 ILE A  84      21.916  -9.272  -0.242  1.00 85.39           C
ATOM    365  CD1 ILE A  84      22.072  -6.168  -0.995  1.00 85.39           C
ATOM    366  C   ILE A  84      19.168  -9.520  -0.565  1.00 85.39           C
ATOM    367  O   ILE A  84      18.436  -8.997  -1.402  1.00 85.39           O
ATOM    368  N   LEU A  85      19.579 -10.797  -0.680  1.00 44.62           N
ATOM    369  CA  LEU A  85      19.160 -11.619  -1.780  1.00 44.62           C
ATOM    370  CB  LEU A  85      19.831 -13.005  -1.767  1.00 44.62           C
ATOM    371  CG  LEU A  85      19.408 -13.914  -2.936  1.00 44.62           C
ATOM    372  CD1 LEU A  85      19.844 -13.321  -4.288  1.00 44.62           C
ATOM    373  CD2 LEU A  85      19.908 -15.354  -2.730  1.00 44.62           C
ATOM    374  C   LEU A  85      17.678 -11.819  -1.683  1.00 44.62           C
ATOM    375  O   LEU A  85      16.969 -11.758  -2.687  1.00 44.62           O
ATOM    376  N   MET A  86      17.167 -12.040  -0.455  1.00 67.10           N
ATOM    377  CA  MET A  86      15.771 -12.306  -0.246  1.00 67.10           C
ATOM    378  CB  MET A  86      15.428 -12.613   1.222  1.00 67.10           C
ATOM    379  CG  MET A  86      15.975 -13.959   1.710  1.00 67.10           C
ATOM    380  SD  MET A  86      15.189 -15.421   0.964  1.00 67.10           S
ATOM    381  CE  MET A  86      15.955 -15.219  -0.671  1.00 67.10           C
ATOM    382  C   MET A  86      14.943 -11.135  -0.689  1.00 67.10           C
ATOM    383  O   MET A  86      13.893 -11.328  -1.299  1.00 67.10           O
ATOM    384  N   ARG A  87      15.382  -9.893  -0.397  1.00100.79           N
ATOM    385  CA  ARG A  87      14.631  -8.720  -0.765  1.00100.79           C
ATOM    386  CB  ARG A  87      15.233  -7.416  -0.215  1.00100.79           C
ATOM    387  CG  ARG A  87      15.105  -7.307   1.305  1.00100.79           C
ATOM    388  CD  ARG A  87      15.301  -5.890   1.842  1.00100.79           C
ATOM    389  NE  ARG A  87      14.890  -5.904   3.273  1.00100.79           N
ATOM    390  CZ  ARG A  87      14.350  -4.785   3.839  1.00100.79           C
ATOM    391  NH1 ARG A  87      14.211  -3.642   3.104  1.00100.79           N
ATOM    392  NH2 ARG A  87      13.945  -4.812   5.142  1.00100.79           N
ATOM    393  C   ARG A  87      14.554  -8.617  -2.262  1.00100.79           C
ATOM    394  O   ARG A  87      13.514  -8.265  -2.816  1.00100.79           O
ATOM    395  N   MET A  88      15.666  -8.931  -2.950  1.00136.02           N
ATOM    396  CA  MET A  88      15.798  -8.849  -4.379  1.00136.02           C
ATOM    397  CB  MET A  88      17.229  -9.259  -4.763  1.00136.02           C
ATOM    398  CG  MET A  88      17.740  -8.837  -6.136  1.00136.02           C
ATOM    399  SD  MET A  88      19.515  -9.193  -6.332  1.00136.02           S
ATOM    400  CE  MET A  88      19.661  -8.564  -8.027  1.00136.02           C
ATOM    401  C   MET A  88      14.828  -9.798  -5.029  1.00136.02           C
ATOM    402  O   MET A  88      14.164  -9.438  -6.002  1.00136.02           O
ATOM    403  N   LEU A  89      14.739 -11.049  -4.522  1.00106.69           N
ATOM    404  CA  LEU A  89      13.839 -12.023  -5.082  1.00106.69           C
ATOM    405  CB  LEU A  89      14.084 -13.490  -4.682  1.00106.69           C
ATOM    406  CG  LEU A  89      15.341 -14.102  -5.330  1.00106.69           C
ATOM    407  CD1 LEU A  89      16.622 -13.703  -4.588  1.00106.69           C
ATOM    408  CD2 LEU A  89      15.183 -15.611  -5.557  1.00106.69           C
ATOM    409  C   LEU A  89      12.407 -11.704  -4.781  1.00106.69           C
ATOM    410  O   LEU A  89      11.541 -11.909  -5.629  1.00106.69           O
ATOM    411  N   LYS A  90      12.116 -11.213  -3.562  1.00 48.08           N
ATOM    412  CA  LYS A  90      10.765 -10.919  -3.166  1.00 48.08           C
ATOM    413  CB  LYS A  90      10.644 -10.429  -1.714  1.00 48.08           C
ATOM    414  CG  LYS A  90      10.911 -11.510  -0.666  1.00 48.08           C
ATOM    415  CD  LYS A  90      11.050 -10.947   0.748  1.00 48.08           C
ATOM    416  CE  LYS A  90      11.200 -12.020   1.826  1.00 48.08           C
ATOM    417  NZ  LYS A  90      11.321 -11.382   3.155  1.00 48.08           N
ATOM    418  C   LYS A  90      10.215  -9.831  -4.037  1.00 48.08           C
ATOM    419  O   LYS A  90       9.038  -9.847  -4.389  1.00 48.08           O
ATOM    420  N   MET A  91      11.064  -8.865  -4.428  1.00 57.36           N
ATOM    421  CA  MET A  91      10.646  -7.703  -5.163  1.00 57.36           C
ATOM    422  CB  MET A  91      11.848  -6.799  -5.479  1.00 57.36           C
ATOM    423  CG  MET A  91      11.517  -5.532  -6.263  1.00 57.36           C
ATOM    424  SD  MET A  91      12.939  -4.417  -6.459  1.00 57.36           S
ATOM    425  CE  MET A  91      13.948  -5.612  -7.384  1.00 57.36           C
ATOM    426  C   MET A  91      10.001  -8.091  -6.469  1.00 57.36           C
ATOM    427  O   MET A  91       8.963  -7.542  -6.833  1.00 57.36           O
ATOM    428  N   LEU A  92      10.611  -9.049  -7.190  1.00135.93           N
ATOM    429  CA  LEU A  92      10.254  -9.577  -8.484  1.00135.93           C
ATOM    430  CB  LEU A  92      11.353 -10.498  -9.052  1.00135.93           C
ATOM    431  CG  LEU A  92      12.637  -9.796  -9.546  1.00135.93           C
ATOM    432  CD1 LEU A  92      12.456  -9.192 -10.943  1.00135.93           C
ATOM    433  CD2 LEU A  92      13.136  -8.748  -8.544  1.00135.93           C
ATOM    434  C   LEU A  92       8.987 -10.397  -8.491  1.00135.93           C
ATOM    435  O   LEU A  92       8.379 -10.563  -9.546  1.00135.93           O
ATOM    436  N   ILE A  93       8.585 -10.998  -7.355  1.00193.90           N
ATOM    437  CA  ILE A  93       7.471 -11.918  -7.343  1.00193.90           C
ATOM    438  CB  ILE A  93       7.276 -12.535  -5.977  1.00193.90           C
ATOM    439  CG1 ILE A  93       6.238 -13.668  -5.972  1.00193.90           C
ATOM    440  CG2 ILE A  93       6.884 -11.409  -5.014  1.00193.90           C
ATOM    441  CD1 ILE A  93       4.798 -13.177  -6.031  1.00193.90           C
ATOM    442  C   ILE A  93       6.187 -11.266  -7.800  1.00193.90           C
ATOM    443  O   ILE A  93       5.489 -11.839  -8.637  1.00193.90           O
ATOM    444  N   LEU A  94       5.847 -10.051  -7.307  1.00141.08           N
ATOM    445  CA  LEU A  94       4.589  -9.438  -7.661  1.00141.08           C
ATOM    446  CB  LEU A  94       4.312  -8.060  -7.025  1.00141.08           C
ATOM    447  CG  LEU A  94       4.041  -8.090  -5.517  1.00141.08           C
ATOM    448  CD1 LEU A  94       5.299  -8.483  -4.735  1.00141.08           C
ATOM    449  CD2 LEU A  94       3.371  -6.792  -5.033  1.00141.08           C
ATOM    450  C   LEU A  94       4.498  -9.184  -9.132  1.00141.08           C
ATOM    451  O   LEU A  94       3.491  -9.549  -9.734  1.00141.08           O
ATOM    452  N   PRO A  95       5.472  -8.576  -9.755  1.00102.40           N
ATOM    453  CA  PRO A  95       5.387  -8.287 -11.159  1.00102.40           C
ATOM    454  CD  PRO A  95       6.498  -7.791  -9.089  1.00102.40           C
ATOM    455  CB  PRO A  95       6.534  -7.316 -11.462  1.00102.40           C
ATOM    456  CG  PRO A  95       7.452  -7.394 -10.225  1.00102.40           C
ATOM    457  C   PRO A  95       5.404  -9.542 -11.976  1.00102.40           C
ATOM    458  O   PRO A  95       5.008  -9.487 -13.140  1.00102.40           O
ATOM    459  N   LEU A  96       5.971 -10.643 -11.442  1.00189.54           N
ATOM    460  CA  LEU A  96       5.963 -11.901 -12.140  1.00189.54           C
ATOM    461  CB  LEU A  96       6.967 -12.930 -11.589  1.00189.54           C
ATOM    462  CG  LEU A  96       8.379 -12.819 -12.189  1.00189.54           C
ATOM    463  CD1 LEU A  96       9.377 -13.725 -11.460  1.00189.54           C
ATOM    464  CD2 LEU A  96       8.352 -13.169 -13.683  1.00189.54           C
ATOM    465  C   LEU A  96       4.621 -12.570 -12.133  1.00189.54           C
ATOM    466  O   LEU A  96       4.044 -12.807 -13.192  1.00189.54           O
ATOM    467  N   ILE A  97       4.055 -12.815 -10.929  1.00109.69           N
ATOM    468  CA  ILE A  97       2.843 -13.586 -10.810  1.00109.69           C
ATOM    469  CB  ILE A  97       2.397 -13.809  -9.393  1.00109.69           C
ATOM    470  CG1 ILE A  97       3.293 -14.864  -8.720  1.00109.69           C
ATOM    471  CG2 ILE A  97       0.911 -14.205  -9.422  1.00109.69           C
ATOM    472  CD1 ILE A  97       4.769 -14.487  -8.664  1.00109.69           C
ATOM    473  C   ILE A  97       1.734 -12.920 -11.561  1.00109.69           C
ATOM    474  O   ILE A  97       1.001 -13.592 -12.286  1.00109.69           O
ATOM    475  N   ILE A  98       1.595 -11.587 -11.416  1.00109.70           N
ATOM    476  CA  ILE A  98       0.557 -10.836 -12.067  1.00109.70           C
ATOM    477  CB  ILE A  98       0.586  -9.378 -11.685  1.00109.70           C
ATOM    478  CG1 ILE A  98      -0.510  -8.609 -12.434  1.00109.70           C
ATOM    479  CG2 ILE A  98       1.999  -8.814 -11.913  1.00109.70           C
ATOM    480  CD1 ILE A  98      -0.651  -7.155 -11.983  1.00109.70           C
ATOM    481  C   ILE A  98       0.682 -10.882 -13.568  1.00109.70           C
ATOM    482  O   ILE A  98      -0.277 -11.231 -14.254  1.00109.70           O
ATOM    483  N   SER A  99       1.870 -10.556 -14.121  1.00 56.44           N
ATOM    484  CA  SER A  99       2.046 -10.449 -15.545  1.00 56.44           C
ATOM    485  CB  SER A  99       3.344  -9.722 -15.954  1.00 56.44           C
ATOM    486  OG  SER A  99       4.484 -10.482 -15.582  1.00 56.44           O
ATOM    487  C   SER A  99       2.040 -11.797 -16.195  1.00 56.44           C
ATOM    488  O   SER A  99       1.683 -11.920 -17.366  1.00 56.44           O
ATOM    489  N   SER A 100       2.472 -12.837 -15.461  1.00 96.37           N
ATOM    490  CA  SER A 100       2.575 -14.168 -15.993  1.00 96.37           C
ATOM    491  CB  SER A 100       3.330 -15.086 -15.016  1.00 96.37           C
ATOM    492  OG  SER A 100       3.764 -16.263 -15.675  1.00 96.37           O
ATOM    493  C   SER A 100       1.207 -14.750 -16.270  1.00 96.37           C
ATOM    494  O   SER A 100       0.956 -15.249 -17.366  1.00 96.37           O
ATOM    495  N   LEU A 101       0.293 -14.711 -15.276  1.00 76.40           N
ATOM    496  CA  LEU A 101      -1.035 -15.274 -15.390  1.00 76.40           C
ATOM    497  CB  LEU A 101      -1.807 -15.302 -14.057  1.00 76.40           C
ATOM    498  CG  LEU A 101      -1.342 -16.381 -13.062  1.00 76.40           C
ATOM    499  CD1 LEU A 101      -2.170 -16.326 -11.770  1.00 76.40           C
ATOM    500  CD2 LEU A 101      -1.382 -17.780 -13.699  1.00 76.40           C
ATOM    501  C   LEU A 101      -1.893 -14.513 -16.357  1.00 76.40           C
ATOM    502  O   LEU A 101      -2.680 -15.107 -17.091  1.00 76.40           O
ATOM    503  N   ILE A 102      -1.792 -13.171 -16.368  1.00162.56           N
ATOM    504  CA  ILE A 102      -2.644 -12.396 -17.222  1.00162.56           C
ATOM    505  CB  ILE A 102      -2.453 -10.922 -17.029  1.00162.56           C
ATOM    506  CG1 ILE A 102      -3.469 -10.170 -17.884  1.00162.56           C
ATOM    507  CG2 ILE A 102      -0.990 -10.563 -17.327  1.00162.56           C
ATOM    508  CD1 ILE A 102      -4.897 -10.509 -17.492  1.00162.56           C
ATOM    509  C   ILE A 102      -2.382 -12.740 -18.662  1.00162.56           C
ATOM    510  O   ILE A 102      -3.323 -12.952 -19.425  1.00162.56           O
ATOM    511  N   THR A 103      -1.100 -12.780 -19.079  1.00 56.88           N
ATOM    512  CA  THR A 103      -0.754 -13.120 -20.435  1.00 56.88           C
ATOM    513  CB  THR A 103       0.661 -12.771 -20.795  1.00 56.88           C
ATOM    514  OG1 THR A 103       1.573 -13.483 -19.971  1.00 56.88           O
ATOM    515  CG2 THR A 103       0.853 -11.255 -20.623  1.00 56.88           C
ATOM    516  C   THR A 103      -0.947 -14.588 -20.681  1.00 56.88           C
ATOM    517  O   THR A 103      -1.381 -14.991 -21.760  1.00 56.88           O
ATOM    518  N   GLY A 104      -0.635 -15.429 -19.673  1.00 43.96           N
ATOM    519  CA  GLY A 104      -0.661 -16.856 -19.843  1.00 43.96           C
ATOM    520  C   GLY A 104      -2.031 -17.329 -20.233  1.00 43.96           C
ATOM    521  O   GLY A 104      -2.150 -18.189 -21.103  1.00 43.96           O
ATOM    522  N   LEU A 105      -3.086 -16.839 -19.550  1.00121.05           N
ATOM    523  CA  LEU A 105      -4.457 -17.200 -19.814  1.00121.05           C
ATOM    524  CB  LEU A 105      -5.385 -16.922 -18.618  1.00121.05           C
ATOM    525  CG  LEU A 105      -5.105 -17.858 -17.421  1.00121.05           C
ATOM    526  CD1 LEU A 105      -3.704 -17.638 -16.832  1.00121.05           C
ATOM    527  CD2 LEU A 105      -6.203 -17.760 -16.356  1.00121.05           C
ATOM    528  C   LEU A 105      -5.025 -16.539 -21.050  1.00121.05           C
ATOM    529  O   LEU A 105      -5.907 -17.096 -21.701  1.00121.05           O
ATOM    530  N   SER A 106      -4.610 -15.292 -21.358  1.00 95.75           N
ATOM    531  CA  SER A 106      -5.125 -14.547 -22.486  1.00 95.75           C
ATOM    532  CB  SER A 106      -4.796 -13.047 -22.401  1.00 95.75           C
ATOM    533  OG  SER A 106      -5.434 -12.470 -21.271  1.00 95.75           O
ATOM    534  C   SER A 106      -4.569 -15.041 -23.796  1.00 95.75           C
ATOM    535  O   SER A 106      -5.224 -14.937 -24.831  1.00 95.75           O
ATOM    536  N   GLY A 107      -3.319 -15.540 -23.775  1.00 65.95           N
ATOM    537  CA  GLY A 107      -2.560 -16.027 -24.899  1.00 65.95           C
ATOM    538  C   GLY A 107      -3.127 -17.303 -25.457  1.00 65.95           C
ATOM    539  O   GLY A 107      -2.806 -17.672 -26.586  1.00 65.95           O
ATOM    540  N   LEU A 108      -3.880 -18.070 -24.640  1.00111.33           N
ATOM    541  CA  LEU A 108      -4.395 -19.355 -25.042  1.00111.33           C
ATOM    542  CB  LEU A 108      -4.259 -20.431 -23.950  1.00111.33           C
ATOM    543  CG  LEU A 108      -2.815 -20.918 -23.723  1.00111.33           C
ATOM    544  CD1 LEU A 108      -1.875 -19.769 -23.329  1.00111.33           C
ATOM    545  CD2 LEU A 108      -2.781 -22.079 -22.717  1.00111.33           C
ATOM    546  C   LEU A 108      -5.851 -19.281 -25.412  1.00111.33           C
ATOM    547  O   LEU A 108      -6.543 -18.313 -25.100  1.00111.33           O
ATOM    548  N   ASP A 109      -6.337 -20.341 -26.105  1.00 50.73           N
ATOM    549  CA  ASP A 109      -7.692 -20.475 -26.582  1.00 50.73           C
ATOM    550  CB  ASP A 109      -7.879 -21.685 -27.514  1.00 50.73           C
ATOM    551  CG  ASP A 109      -7.063 -21.455 -28.775  1.00 50.73           C
ATOM    552  OD1 ASP A 109      -7.348 -20.462 -29.494  1.00 50.73           O
ATOM    553  OD2 ASP A 109      -6.146 -22.278 -29.040  1.00 50.73           O
ATOM    554  C   ASP A 109      -8.588 -20.706 -25.402  1.00 50.73           C
ATOM    555  O   ASP A 109      -8.127 -21.096 -24.331  1.00 50.73           O
ATOM    556  N   ALA A 110      -9.910 -20.479 -25.577  1.00 42.71           N
ATOM    557  CA  ALA A 110     -10.826 -20.569 -24.472  1.00 42.71           C
ATOM    558  CB  ALA A 110     -12.274 -20.238 -24.874  1.00 42.71           C
ATOM    559  C   ALA A 110     -10.832 -21.949 -23.885  1.00 42.71           C
ATOM    560  O   ALA A 110     -10.642 -22.101 -22.679  1.00 42.71           O
ATOM    561  N   LYS A 111     -11.032 -22.988 -24.721  1.00105.15           N
ATOM    562  CA  LYS A 111     -11.055 -24.355 -24.270  1.00105.15           C
ATOM    563  CB  LYS A 111     -11.500 -25.335 -25.371  1.00105.15           C
ATOM    564  CG  LYS A 111     -11.508 -26.801 -24.929  1.00105.15           C
ATOM    565  CD  LYS A 111     -12.579 -27.144 -23.893  1.00105.15           C
ATOM    566  CE  LYS A 111     -12.560 -28.615 -23.473  1.00105.15           C
ATOM    567  NZ  LYS A 111     -12.844 -29.480 -24.640  1.00105.15           N
ATOM    568  C   LYS A 111      -9.678 -24.765 -23.865  1.00105.15           C
ATOM    569  O   LYS A 111      -9.487 -25.473 -22.877  1.00105.15           O
ATOM    570  N   ALA A 112      -8.681 -24.304 -24.639  1.00 41.92           N
ATOM    571  CA  ALA A 112      -7.311 -24.684 -24.462  1.00 41.92           C
ATOM    572  CB  ALA A 112      -6.380 -24.046 -25.507  1.00 41.92           C
ATOM    573  C   ALA A 112      -6.844 -24.264 -23.107  1.00 41.92           C
ATOM    574  O   ALA A 112      -6.076 -24.979 -22.466  1.00 41.92           O
ATOM    575  N   SER A 113      -7.281 -23.079 -22.644  1.00 72.71           N
ATOM    576  CA  SER A 113      -6.866 -22.593 -21.361  1.00 72.71           C
ATOM    577  CB  SER A 113      -7.386 -21.178 -21.067  1.00 72.71           C
ATOM    578  OG  SER A 113      -6.916 -20.752 -19.799  1.00 72.71           O
ATOM    579  C   SER A 113      -7.399 -23.517 -20.310  1.00 72.71           C
ATOM    580  O   SER A 113      -6.740 -23.765 -19.301  1.00 72.71           O
ATOM    581  N   GLY A 114      -8.627 -24.031 -20.514  1.00 25.39           N
ATOM    582  CA  GLY A 114      -9.238 -24.932 -19.578  1.00 25.39           C
ATOM    583  C   GLY A 114      -8.489 -26.228 -19.546  1.00 25.39           C
ATOM    584  O   GLY A 114      -8.285 -26.802 -18.478  1.00 25.39           O
ATOM    585  N   ARG A 115      -8.090 -26.737 -20.729  1.00127.83           N
ATOM    586  CA  ARG A 115      -7.421 -28.005 -20.824  1.00127.83           C
ATOM    587  CB  ARG A 115      -7.329 -28.507 -22.279  1.00127.83           C
ATOM    588  CG  ARG A 115      -6.626 -27.551 -23.237  1.00127.83           C
ATOM    589  CD  ARG A 115      -7.165 -27.616 -24.668  1.00127.83           C
ATOM    590  NE  ARG A 115      -6.895 -28.967 -25.226  1.00127.83           N
ATOM    591  CZ  ARG A 115      -7.011 -29.159 -26.572  1.00127.83           C
ATOM    592  NH1 ARG A 115      -7.374 -28.117 -27.377  1.00127.83           N
ATOM    593  NH2 ARG A 115      -6.757 -30.387 -27.111  1.00127.83           N
ATOM    594  C   ARG A 115      -6.066 -27.939 -20.175  1.00127.83           C
ATOM    595  O   ARG A 115      -5.681 -28.859 -19.455  1.00127.83           O
ATOM    596  N   LEU A 116      -5.311 -26.841 -20.385  1.00 95.36           N
ATOM    597  CA  LEU A 116      -4.018 -26.699 -19.772  1.00 95.36           C
ATOM    598  CB  LEU A 116      -3.303 -25.378 -20.122  1.00 95.36           C
ATOM    599  CG  LEU A 116      -2.558 -25.365 -21.470  1.00 95.36           C
ATOM    600  CD1 LEU A 116      -1.275 -26.207 -21.382  1.00 95.36           C
ATOM    601  CD2 LEU A 116      -3.459 -25.784 -22.640  1.00 95.36           C
ATOM    602  C   LEU A 116      -4.192 -26.704 -18.288  1.00 95.36           C
ATOM    603  O   LEU A 116      -3.369 -27.262 -17.563  1.00 95.36           O
ATOM    604  N   GLY A 117      -5.253 -26.034 -17.802  1.00 24.82           N
ATOM    605  CA  GLY A 117      -5.544 -25.966 -16.398  1.00 24.82           C
ATOM    606  C   GLY A 117      -5.918 -27.318 -15.875  1.00 24.82           C
ATOM    607  O   GLY A 117      -5.485 -27.707 -14.792  1.00 24.82           O
ATOM    608  N   THR A 118      -6.741 -28.069 -16.634  1.00 93.37           N
ATOM    609  CA  THR A 118      -7.213 -29.343 -16.171  1.00 93.37           C
ATOM    610  CB  THR A 118      -8.169 -30.005 -17.123  1.00 93.37           C
ATOM    611  OG1 THR A 118      -7.524 -30.290 -18.355  1.00 93.37           O
ATOM    612  CG2 THR A 118      -9.364 -29.064 -17.354  1.00 93.37           C
ATOM    613  C   THR A 118      -6.043 -30.254 -15.996  1.00 93.37           C
ATOM    614  O   THR A 118      -5.956 -30.974 -15.003  1.00 93.37           O
ATOM    615  N   ARG A 119      -5.101 -30.240 -16.956  1.00120.09           N
ATOM    616  CA  ARG A 119      -3.968 -31.111 -16.861  1.00120.09           C
ATOM    617  CB  ARG A 119      -3.065 -31.079 -18.103  1.00120.09           C
ATOM    618  CG  ARG A 119      -2.485 -29.709 -18.427  1.00120.09           C
ATOM    619  CD  ARG A 119      -1.932 -29.630 -19.846  1.00120.09           C
ATOM    620  NE  ARG A 119      -3.071 -29.296 -20.749  1.00120.09           N
ATOM    621  CZ  ARG A 119      -3.880 -30.277 -21.245  1.00120.09           C
ATOM    622  NH1 ARG A 119      -3.711 -31.573 -20.850  1.00120.09           N
ATOM    623  NH2 ARG A 119      -4.862 -29.961 -22.139  1.00120.09           N
ATOM    624  C   ARG A 119      -3.158 -30.742 -15.656  1.00120.09           C
ATOM    625  O   ARG A 119      -2.650 -31.617 -14.960  1.00120.09           O
ATOM    626  N   ALA A 120      -2.999 -29.434 -15.380  1.00 38.39           N
ATOM    627  CA  ALA A 120      -2.228 -29.018 -14.244  1.00 38.39           C
ATOM    628  CB  ALA A 120      -2.067 -27.489 -14.168  1.00 38.39           C
ATOM    629  C   ALA A 120      -2.889 -29.475 -12.976  1.00 38.39           C
ATOM    630  O   ALA A 120      -2.232 -30.036 -12.101  1.00 38.39           O
ATOM    631  N   MET A 121      -4.219 -29.276 -12.860  1.00105.99           N
ATOM    632  CA  MET A 121      -4.947 -29.606 -11.663  1.00105.99           C
ATOM    633  CB  MET A 121      -6.434 -29.217 -11.748  1.00105.99           C
ATOM    634  CG  MET A 121      -6.667 -27.707 -11.836  1.00105.99           C
ATOM    635  SD  MET A 121      -6.206 -26.783 -10.341  1.00105.99           S
ATOM    636  CE  MET A 121      -7.632 -27.340  -9.364  1.00105.99           C
ATOM    637  C   MET A 121      -4.884 -31.080 -11.426  1.00105.99           C
ATOM    638  O   MET A 121      -4.676 -31.517 -10.295  1.00105.99           O
ATOM    639  N   VAL A 122      -5.051 -31.888 -12.491  1.00 80.77           N
ATOM    640  CA  VAL A 122      -5.048 -33.313 -12.330  1.00 80.77           C
ATOM    641  CB  VAL A 122      -5.343 -34.068 -13.597  1.00 80.77           C
ATOM    642  CG1 VAL A 122      -4.208 -33.845 -14.609  1.00 80.77           C
ATOM    643  CG2 VAL A 122      -5.566 -35.545 -13.232  1.00 80.77           C
ATOM    644  C   VAL A 122      -3.701 -33.724 -11.825  1.00 80.77           C
ATOM    645  O   VAL A 122      -3.592 -34.575 -10.943  1.00 80.77           O
ATOM    646  N   TYR A 123      -2.635 -33.113 -12.375  1.00 64.18           N
ATOM    647  CA  TYR A 123      -1.285 -33.418 -12.000  1.00 64.18           C
ATOM    648  CB  TYR A 123      -0.253 -32.668 -12.869  1.00 64.18           C
ATOM    649  CG  TYR A 123       1.110 -32.887 -12.300  1.00 64.18           C
ATOM    650  CD1 TYR A 123       1.794 -34.060 -12.522  1.00 64.18           C
ATOM    651  CD2 TYR A 123       1.708 -31.904 -11.545  1.00 64.18           C
ATOM    652  CE1 TYR A 123       3.051 -34.249 -11.994  1.00 64.18           C
ATOM    653  CE2 TYR A 123       2.963 -32.086 -11.014  1.00 64.18           C
ATOM    654  CZ  TYR A 123       3.637 -33.262 -11.238  1.00 64.18           C
ATOM    655  OH  TYR A 123       4.925 -33.452 -10.694  1.00 64.18           O
ATOM    656  C   TYR A 123      -1.046 -33.035 -10.568  1.00 64.18           C
ATOM    657  O   TYR A 123      -0.415 -33.785  -9.824  1.00 64.18           O
ATOM    658  N   TYR A 124      -1.537 -31.852 -10.142  1.00 82.60           N
ATOM    659  CA  TYR A 124      -1.266 -31.379  -8.812  1.00 82.60           C
ATOM    660  CB  TYR A 124      -1.785 -29.958  -8.517  1.00 82.60           C
ATOM    661  CG  TYR A 124      -1.100 -28.957  -9.386  1.00 82.60           C
ATOM    662  CD1 TYR A 124       0.267 -28.815  -9.362  1.00 82.60           C
ATOM    663  CD2 TYR A 124      -1.836 -28.116 -10.189  1.00 82.60           C
ATOM    664  CE1 TYR A 124       0.895 -27.881 -10.151  1.00 82.60           C
ATOM    665  CE2 TYR A 124      -1.216 -27.179 -10.982  1.00 82.60           C
ATOM    666  CZ  TYR A 124       0.152 -27.063 -10.967  1.00 82.60           C
ATOM    667  OH  TYR A 124       0.790 -26.102 -11.779  1.00 82.60           O
ATOM    668  C   TYR A 124      -1.881 -32.255  -7.761  1.00 82.60           C
ATOM    669  O   TYR A 124      -1.206 -32.615  -6.797  1.00 82.60           O
ATOM    670  N   MET A 125      -3.178 -32.608  -7.896  1.00137.96           N
ATOM    671  CA  MET A 125      -3.805 -33.375  -6.853  1.00137.96           C
ATOM    672  CB  MET A 125      -5.343 -33.457  -6.855  1.00137.96           C
ATOM    673  CG  MET A 125      -5.946 -34.485  -7.802  1.00137.96           C
ATOM    674  SD  MET A 125      -6.064 -33.898  -9.501  1.00137.96           S
ATOM    675  CE  MET A 125      -7.206 -32.563  -9.045  1.00137.96           C
ATOM    676  C   MET A 125      -3.263 -34.767  -6.800  1.00137.96           C
ATOM    677  O   MET A 125      -3.212 -35.365  -5.732  1.00137.96           O
ATOM    678  N   SER A 126      -2.885 -35.356  -7.943  1.00 81.79           N
ATOM    679  CA  SER A 126      -2.402 -36.709  -7.919  1.00 81.79           C
ATOM    680  CB  SER A 126      -2.078 -37.226  -9.328  1.00 81.79           C
ATOM    681  OG  SER A 126      -3.221 -37.105 -10.159  1.00 81.79           O
ATOM    682  C   SER A 126      -1.119 -36.767  -7.141  1.00 81.79           C
ATOM    683  O   SER A 126      -0.927 -37.649  -6.305  1.00 81.79           O
ATOM    684  N   THR A 127      -0.212 -35.807  -7.404  1.00117.75           N
ATOM    685  CA  THR A 127       1.107 -35.769  -6.833  1.00117.75           C
ATOM    686  CB  THR A 127       1.907 -34.626  -7.382  1.00117.75           C
ATOM    687  OG1 THR A 127       1.825 -34.617  -8.796  1.00117.75           O
ATOM    688  CG2 THR A 127       3.377 -34.839  -6.994  1.00117.75           C
ATOM    689  C   THR A 127       1.010 -35.561  -5.348  1.00117.75           C
ATOM    690  O   THR A 127       1.764 -36.154  -4.578  1.00117.75           O
ATOM    691  N   THR A 128       0.089 -34.678  -4.917  1.00 75.09           N
ATOM    692  CA  THR A 128      -0.132 -34.370  -3.531  1.00 75.09           C
ATOM    693  CB  THR A 128      -1.035 -33.185  -3.336  1.00 75.09           C
ATOM    694  OG1 THR A 128      -2.294 -33.413  -3.951  1.00 75.09           O
ATOM    695  CG2 THR A 128      -0.354 -31.947  -3.947  1.00 75.09           C
ATOM    696  C   THR A 128      -0.712 -35.567  -2.827  1.00 75.09           C
ATOM    697  O   THR A 128      -0.580 -35.681  -1.610  1.00 75.09           O
ATOM    698  N   ILE A 129      -1.484 -36.414  -3.546  1.00116.12           N
ATOM    699  CA  ILE A 129      -1.992 -37.659  -3.019  1.00116.12           C
ATOM    700  CB  ILE A 129      -3.144 -38.255  -3.787  1.00116.12           C
ATOM    701  CG1 ILE A 129      -4.493 -37.645  -3.341  1.00116.12           C
ATOM    702  CG2 ILE A 129      -3.087 -39.780  -3.598  1.00116.12           C
ATOM    703  CD1 ILE A 129      -4.678 -36.149  -3.571  1.00116.12           C
ATOM    704  C   ILE A 129      -0.918 -38.702  -2.871  1.00116.12           C
ATOM    705  O   ILE A 129      -0.918 -39.455  -1.898  1.00116.12           O
ATOM    706  N   ILE A 130       0.008 -38.809  -3.847  1.00 87.12           N
ATOM    707  CA  ILE A 130       1.032 -39.822  -3.806  1.00 87.12           C
ATOM    708  CB  ILE A 130       1.901 -39.816  -5.030  1.00 87.12           C
ATOM    709  CG1 ILE A 130       1.061 -40.107  -6.286  1.00 87.12           C
ATOM    710  CG2 ILE A 130       3.038 -40.827  -4.806  1.00 87.12           C
ATOM    711  CD1 ILE A 130       0.376 -41.472  -6.258  1.00 87.12           C
ATOM    712  C   ILE A 130       1.928 -39.585  -2.623  1.00 87.12           C
ATOM    713  O   ILE A 130       2.255 -40.518  -1.892  1.00 87.12           O
ATOM    714  N   ALA A 131       2.339 -38.320  -2.407  1.00 38.57           N
ATOM    715  CA  ALA A 131       3.241 -37.937  -1.353  1.00 38.57           C
ATOM    716  CB  ALA A 131       3.595 -36.441  -1.390  1.00 38.57           C
ATOM    717  C   ALA A 131       2.640 -38.218  -0.003  1.00 38.57           C
ATOM    718  O   ALA A 131       3.343 -38.640   0.913  1.00 38.57           O
ATOM    719  N   ALA A 132       1.332 -37.944   0.167  1.00 42.05           N
ATOM    720  CA  ALA A 132       0.629 -38.163   1.404  1.00 42.05           C
ATOM    721  CB  ALA A 132      -0.820 -37.644   1.365  1.00 42.05           C
ATOM    722  C   ALA A 132       0.575 -39.635   1.699  1.00 42.05           C
ATOM    723  O   ALA A 132       0.659 -40.038   2.859  1.00 42.05           O
ATOM    724  N   VAL A 133       0.363 -40.469   0.657  1.00 38.37           N
ATOM    725  CA  VAL A 133       0.294 -41.901   0.794  1.00 38.37           C
ATOM    726  CB  VAL A 133      -0.108 -42.589  -0.479  1.00 38.37           C
ATOM    727  CG1 VAL A 133      -0.049 -44.109  -0.254  1.00 38.37           C
ATOM    728  CG2 VAL A 133      -1.495 -42.074  -0.900  1.00 38.37           C
ATOM    729  C   VAL A 133       1.640 -42.440   1.183  1.00 38.37           C
ATOM    730  O   VAL A 133       1.743 -43.251   2.103  1.00 38.37           O
ATOM    731  N   LEU A 134       2.713 -41.996   0.490  1.00110.93           N
ATOM    732  CA  LEU A 134       4.046 -42.460   0.774  1.00110.93           C
ATOM    733  CB  LEU A 134       5.162 -41.881  -0.115  1.00110.93           C
ATOM    734  CG  LEU A 134       5.380 -42.569  -1.471  1.00110.93           C
ATOM    735  CD1 LEU A 134       4.187 -42.390  -2.421  1.00110.93           C
ATOM    736  CD2 LEU A 134       6.716 -42.120  -2.082  1.00110.93           C
ATOM    737  C   LEU A 134       4.437 -42.048   2.152  1.00110.93           C
ATOM    738  O   LEU A 134       5.135 -42.784   2.846  1.00110.93           O
ATOM    739  N   GLY A 135       4.037 -40.830   2.557  1.00 33.57           N
ATOM    740  CA  GLY A 135       4.397 -40.279   3.834  1.00 33.57           C
ATOM    741  C   GLY A 135       3.811 -41.064   4.974  1.00 33.57           C
ATOM    742  O   GLY A 135       4.478 -41.282   5.985  1.00 33.57           O
ATOM    743  N   VAL A 136       2.533 -41.472   4.858  1.00 99.06           N
ATOM    744  CA  VAL A 136       1.845 -42.177   5.905  1.00 99.06           C
ATOM    745  CB  VAL A 136       0.389 -42.354   5.620  1.00 99.06           C
ATOM    746  CG1 VAL A 136       0.221 -43.268   4.395  1.00 99.06           C
ATOM    747  CG2 VAL A 136      -0.259 -42.888   6.899  1.00 99.06           C
ATOM    748  C   VAL A 136       2.444 -43.534   6.134  1.00 99.06           C
ATOM    749  O   VAL A 136       2.604 -43.958   7.277  1.00 99.06           O
ATOM    750  N   ILE A 137       2.788 -44.258   5.050  1.00 36.92           N
ATOM    751  CA  ILE A 137       3.310 -45.594   5.164  1.00 36.92           C
ATOM    752  CB  ILE A 137       3.547 -46.238   3.828  1.00 36.92           C
ATOM    753  CG1 ILE A 137       2.226 -46.357   3.048  1.00 36.92           C
ATOM    754  CG2 ILE A 137       4.242 -47.588   4.067  1.00 36.92           C
ATOM    755  CD1 ILE A 137       2.417 -46.727   1.577  1.00 36.92           C
ATOM    756  C   ILE A 137       4.626 -45.560   5.884  1.00 36.92           C
ATOM    757  O   ILE A 137       4.888 -46.391   6.752  1.00 36.92           O
ATOM    758  N   LEU A 138       5.482 -44.582   5.538  1.00131.87           N
ATOM    759  CA  LEU A 138       6.820 -44.468   6.048  1.00131.87           C
ATOM    760  CB  LEU A 138       7.547 -43.281   5.387  1.00131.87           C
ATOM    761  CG  LEU A 138       9.079 -43.281   5.529  1.00131.87           C
ATOM    762  CD1 LEU A 138       9.698 -44.385   4.655  1.00131.87           C
ATOM    763  CD2 LEU A 138       9.674 -41.896   5.228  1.00131.87           C
ATOM    764  C   LEU A 138       6.773 -44.229   7.535  1.00131.87           C
ATOM    765  O   LEU A 138       7.531 -44.833   8.292  1.00131.87           O
ATOM    766  N   VAL A 139       5.872 -43.337   7.993  1.00110.37           N
ATOM    767  CA  VAL A 139       5.742 -42.988   9.380  1.00110.37           C
ATOM    768  CB  VAL A 139       4.829 -41.816   9.616  1.00110.37           C
ATOM    769  CG1 VAL A 139       3.389 -42.208   9.251  1.00110.37           C
ATOM    770  CG2 VAL A 139       5.005 -41.348  11.071  1.00110.37           C
ATOM    771  C   VAL A 139       5.236 -44.164  10.149  1.00110.37           C
ATOM    772  O   VAL A 139       5.520 -44.285  11.336  1.00110.37           O
ATOM    773  N   LEU A 140       4.413 -45.024   9.525  1.00 43.40           N
ATOM    774  CA  LEU A 140       3.923 -46.194  10.200  1.00 43.40           C
ATOM    775  CB  LEU A 140       2.917 -46.988   9.349  1.00 43.40           C
ATOM    776  CG  LEU A 140       1.647 -46.199   8.982  1.00 43.40           C
ATOM    777  CD1 LEU A 140       0.688 -47.048   8.134  1.00 43.40           C
ATOM    778  CD2 LEU A 140       0.976 -45.603  10.228  1.00 43.40           C
ATOM    779  C   LEU A 140       5.077 -47.113  10.481  1.00 43.40           C
ATOM    780  O   LEU A 140       5.211 -47.636  11.587  1.00 43.40           O
ATOM    781  N   ALA A 141       5.952 -47.327   9.478  1.00 25.79           N
ATOM    782  CA  ALA A 141       7.045 -48.248   9.644  1.00 25.79           C
ATOM    783  CB  ALA A 141       7.888 -48.408   8.369  1.00 25.79           C
ATOM    784  C   ALA A 141       7.952 -47.730  10.715  1.00 25.79           C
ATOM    785  O   ALA A 141       8.360 -48.463  11.617  1.00 25.79           O
ATOM    786  N   ILE A 142       8.261 -46.426  10.638  1.00121.88           N
ATOM    787  CA  ILE A 142       9.089 -45.757  11.583  1.00121.88           C
ATOM    788  CB  ILE A 142       9.361 -44.328  11.168  1.00121.88           C
ATOM    789  CG1 ILE A 142      10.501 -44.284  10.136  1.00121.88           C
ATOM    790  CG2 ILE A 142       9.578 -43.500  12.434  1.00121.88           C
ATOM    791  CD1 ILE A 142      10.211 -45.005   8.822  1.00121.88           C
ATOM    792  C   ILE A 142       8.402 -45.740  12.909  1.00121.88           C
ATOM    793  O   ILE A 142       9.046 -45.818  13.951  1.00121.88           O
ATOM    794  N   HIS A 143       7.066 -45.643  12.898  1.00228.58           N
ATOM    795  CA  HIS A 143       6.266 -45.606  14.086  1.00228.58           C
ATOM    796  ND1 HIS A 143       3.398 -44.537  15.547  1.00228.58           N
ATOM    797  CG  HIS A 143       3.864 -45.700  14.975  1.00228.58           C
ATOM    798  CB  HIS A 143       4.761 -45.745  13.773  1.00228.58           C
ATOM    799  NE2 HIS A 143       2.540 -46.214  16.729  1.00228.58           N
ATOM    800  CD2 HIS A 143       3.330 -46.714  15.708  1.00228.58           C
ATOM    801  CE1 HIS A 143       2.611 -44.903  16.591  1.00228.58           C
ATOM    802  C   HIS A 143       6.670 -46.745  14.960  1.00228.58           C
ATOM    803  O   HIS A 143       6.666 -47.916  14.579  1.00228.58           O
ATOM    804  N   PRO A 144       7.060 -46.364  16.143  1.00 84.39           N
ATOM    805  CA  PRO A 144       7.455 -47.316  17.140  1.00 84.39           C
ATOM    806  CD  PRO A 144       7.711 -45.078  16.329  1.00 84.39           C
ATOM    807  CB  PRO A 144       8.421 -46.584  18.072  1.00 84.39           C
ATOM    808  CG  PRO A 144       8.178 -45.093  17.789  1.00 84.39           C
ATOM    809  C   PRO A 144       6.238 -47.811  17.838  1.00 84.39           C
ATOM    810  O   PRO A 144       5.187 -47.184  17.724  1.00 84.39           O
ATOM    811  N   GLY A 145       6.352 -48.940  18.558  1.00 70.75           N
ATOM    812  CA  GLY A 145       5.233 -49.411  19.309  1.00 70.75           C
ATOM    813  C   GLY A 145       5.245 -48.618  20.571  1.00 70.75           C
ATOM    814  O   GLY A 145       6.165 -47.838  20.811  1.00 70.75           O
ATOM    815  N   ASN A 146       4.218 -48.794  21.420  1.00188.57           N
ATOM    816  CA  ASN A 146       4.206 -48.046  22.639  1.00188.57           C
ATOM    817  CB  ASN A 146       2.815 -47.508  23.019  1.00188.57           C
ATOM    818  CG  ASN A 146       1.879 -48.693  23.211  1.00188.57           C
ATOM    819  OD1 ASN A 146       1.783 -49.567  22.351  1.00188.57           O
ATOM    820  ND2 ASN A 146       1.177 -48.732  24.375  1.00188.57           N
ATOM    821  C   ASN A 146       4.664 -48.957  23.728  1.00188.57           C
ATOM    822  O   ASN A 146       4.153 -50.060  23.911  1.00188.57           O
ATOM    823  N   PRO A 147       5.661 -48.511  24.436  1.00168.50           N
ATOM    824  CA  PRO A 147       6.144 -49.297  25.533  1.00168.50           C
ATOM    825  CD  PRO A 147       6.729 -47.761  23.795  1.00168.50           C
ATOM    826  CB  PRO A 147       7.537 -48.761  25.855  1.00168.50           C
ATOM    827  CG  PRO A 147       8.021 -48.190  24.511  1.00168.50           C
ATOM    828  C   PRO A 147       5.173 -49.167  26.654  1.00168.50           C
ATOM    829  O   PRO A 147       4.441 -48.179  26.690  1.00168.50           O
ATOM    830  N   LYS A 148       5.128 -50.150  27.571  1.00259.29           N
ATOM    831  CA  LYS A 148       4.193 -50.027  28.643  1.00259.29           C
ATOM    832  CB  LYS A 148       3.333 -51.284  28.859  1.00259.29           C
ATOM    833  CG  LYS A 148       2.260 -51.104  29.932  1.00259.29           C
ATOM    834  CD  LYS A 148       1.225 -50.038  29.567  1.00259.29           C
ATOM    835  CE  LYS A 148       0.685 -50.174  28.142  1.00259.29           C
ATOM    836  NZ  LYS A 148      -0.253 -49.067  27.848  1.00259.29           N
ATOM    837  C   LYS A 148       4.961 -49.783  29.897  1.00259.29           C
ATOM    838  O   LYS A 148       5.843 -50.559  30.264  1.00259.29           O
ATOM    839  N   LEU A 149       4.646 -48.665  30.577  1.00243.55           N
ATOM    840  CA  LEU A 149       5.287 -48.355  31.819  1.00243.55           C
ATOM    841  CB  LEU A 149       5.983 -46.982  31.829  1.00243.55           C
ATOM    842  CG  LEU A 149       7.177 -46.894  30.861  1.00243.55           C
ATOM    843  CD1 LEU A 149       7.839 -45.508  30.913  1.00243.55           C
ATOM    844  CD2 LEU A 149       8.176 -48.038  31.103  1.00243.55           C
ATOM    845  C   LEU A 149       4.206 -48.321  32.844  1.00243.55           C
ATOM    846  O   LEU A 149       3.110 -47.824  32.586  1.00243.55           O
ATOM    847  N   LYS A 150       4.480 -48.872  34.038  1.00302.82           N
ATOM    848  CA  LYS A 150       3.464 -48.886  35.044  1.00302.82           C
ATOM    849  CB  LYS A 150       3.692 -49.930  36.151  1.00302.82           C
ATOM    850  CG  LYS A 150       2.464 -50.144  37.039  1.00302.82           C
ATOM    851  CD  LYS A 150       1.309 -50.847  36.321  1.00302.82           C
ATOM    852  CE  LYS A 150       0.726 -50.046  35.154  1.00302.82           C
ATOM    853  NZ  LYS A 150       0.058 -48.826  35.658  1.00302.82           N
ATOM    854  C   LYS A 150       3.430 -47.540  35.686  1.00302.82           C
ATOM    855  O   LYS A 150       4.445 -46.852  35.780  1.00302.82           O
ATOM    856  N   LYS A 151       2.226 -47.127  36.123  1.00315.00           N
ATOM    857  CA  LYS A 151       2.029 -45.871  36.784  1.00315.00           C
ATOM    858  CB  LYS A 151       2.994 -45.674  37.968  1.00315.00           C
ATOM    859  CG  LYS A 151       2.713 -44.436  38.824  1.00315.00           C
ATOM    860  CD  LYS A 151       1.479 -44.557  39.723  1.00315.00           C
ATOM    861  CE  LYS A 151       0.159 -44.219  39.027  1.00315.00           C
ATOM    862  NZ  LYS A 151      -0.380 -45.417  38.346  1.00315.00           N
ATOM    863  C   LYS A 151       2.279 -44.775  35.800  1.00315.00           C
ATOM    864  O   LYS A 151       2.228 -43.598  36.155  1.00315.00           O
ATOM    865  N   GLN A 152       2.496 -45.140  34.521  1.00252.85           N
ATOM    866  CA  GLN A 152       2.734 -44.188  33.474  1.00252.85           C
ATOM    867  CB  GLN A 152       1.545 -43.249  33.205  1.00252.85           C
ATOM    868  CG  GLN A 152       0.322 -43.974  32.640  1.00252.85           C
ATOM    869  CD  GLN A 152       0.653 -44.407  31.219  1.00252.85           C
ATOM    870  OE1 GLN A 152      -0.063 -45.205  30.616  1.00252.85           O
ATOM    871  NE2 GLN A 152       1.773 -43.868  30.666  1.00252.85           N
ATOM    872  C   GLN A 152       3.937 -43.355  33.789  1.00252.85           C
ATOM    873  O   GLN A 152       4.415 -43.299  34.920  1.00252.85           O
ATOM    874  N   LEU A 153       4.501 -42.711  32.750  1.00144.24           N
ATOM    875  CA  LEU A 153       5.622 -41.855  32.987  1.00144.24           C
ATOM    876  CB  LEU A 153       6.187 -41.237  31.696  1.00144.24           C
ATOM    877  CG  LEU A 153       7.396 -40.313  31.936  1.00144.24           C
ATOM    878  CD1 LEU A 153       8.592 -41.104  32.493  1.00144.24           C
ATOM    879  CD2 LEU A 153       7.753 -39.510  30.675  1.00144.24           C
ATOM    880  C   LEU A 153       5.098 -40.744  33.833  1.00144.24           C
ATOM    881  O   LEU A 153       5.710 -40.349  34.824  1.00144.24           O
ATOM    882  N   GLY A 154       3.911 -40.231  33.457  1.00 83.78           N
ATOM    883  CA  GLY A 154       3.282 -39.181  34.193  1.00 83.78           C
ATOM    884  C   GLY A 154       2.008 -38.875  33.479  1.00 83.78           C
ATOM    885  O   GLY A 154       1.884 -39.087  32.274  1.00 83.78           O
ATOM    886  N   PRO A 155       1.052 -38.386  34.211  1.00149.37           N
ATOM    887  CA  PRO A 155      -0.192 -38.055  33.581  1.00149.37           C
ATOM    888  CD  PRO A 155       0.855 -38.888  35.563  1.00149.37           C
ATOM    889  CB  PRO A 155      -1.232 -38.002  34.698  1.00149.37           C
ATOM    890  CG  PRO A 155      -0.668 -38.963  35.759  1.00149.37           C
ATOM    891  C   PRO A 155      -0.067 -36.783  32.812  1.00149.37           C
ATOM    892  O   PRO A 155       0.803 -35.974  33.129  1.00149.37           O
ATOM    893  N   GLY A 156      -0.920 -36.600  31.787  1.00 79.79           N
ATOM    894  CA  GLY A 156      -0.916 -35.398  31.010  1.00 79.79           C
ATOM    895  C   GLY A 156      -0.177 -35.669  29.743  1.00 79.79           C
ATOM    896  O   GLY A 156       0.999 -36.032  29.757  1.00 79.79           O
ATOM    897  N   LYS A 157      -0.870 -35.491  28.604  1.00320.89           N
ATOM    898  CA  LYS A 157      -0.266 -35.679  27.319  1.00320.89           C
ATOM    899  CB  LYS A 157       0.032 -37.153  27.000  1.00320.89           C
ATOM    900  CG  LYS A 157      -1.208 -38.046  27.012  1.00320.89           C
ATOM    901  CD  LYS A 157      -0.929 -39.471  26.535  1.00320.89           C
ATOM    902  CE  LYS A 157      -0.056 -40.266  27.508  1.00320.89           C
ATOM    903  NZ  LYS A 157       0.029 -41.679  27.082  1.00320.89           N
ATOM    904  C   LYS A 157      -1.252 -35.166  26.324  1.00320.89           C
ATOM    905  O   LYS A 157      -2.460 -35.255  26.543  1.00320.89           O
ATOM    906  N   LYS A 158      -0.773 -34.591  25.205  1.00255.25           N
ATOM    907  CA  LYS A 158      -1.727 -34.077  24.271  1.00255.25           C
ATOM    908  CB  LYS A 158      -2.033 -32.587  24.497  1.00255.25           C
ATOM    909  CG  LYS A 158      -2.789 -32.333  25.803  1.00255.25           C
ATOM    910  CD  LYS A 158      -2.785 -30.873  26.261  1.00255.25           C
ATOM    911  CE  LYS A 158      -1.524 -30.483  27.036  1.00255.25           C
ATOM    912  NZ  LYS A 158      -1.680 -29.127  27.608  1.00255.25           N
ATOM    913  C   LYS A 158      -1.197 -34.234  22.882  1.00255.25           C
ATOM    914  O   LYS A 158       0.006 -34.156  22.651  1.00255.25           O
ATOM    915  N   ASN A 159      -2.120 -34.466  21.927  1.00186.10           N
ATOM    916  CA  ASN A 159      -1.860 -34.602  20.522  1.00186.10           C
ATOM    917  CB  ASN A 159      -2.943 -35.393  19.793  1.00186.10           C
ATOM    918  CG  ASN A 159      -3.044 -36.796  20.361  1.00186.10           C
ATOM    919  OD1 ASN A 159      -3.262 -36.980  21.557  1.00186.10           O
ATOM    920  ND2 ASN A 159      -2.886 -37.820  19.480  1.00186.10           N
ATOM    921  C   ASN A 159      -1.690 -33.206  19.968  1.00186.10           C
ATOM    922  O   ASN A 159      -1.300 -32.389  20.790  1.00186.10           O
ATOM    923  N   ASP A 160      -1.864 -33.006  18.607  1.00183.42           N
ATOM    924  CA  ASP A 160      -1.662 -31.992  17.535  1.00183.42           C
ATOM    925  CB  ASP A 160      -1.320 -32.715  16.245  1.00183.42           C
ATOM    926  CG  ASP A 160       0.197 -32.741  16.172  1.00183.42           C
ATOM    927  OD1 ASP A 160       0.842 -32.132  17.067  1.00183.42           O
ATOM    928  OD2 ASP A 160       0.734 -33.362  15.217  1.00183.42           O
ATOM    929  C   ASP A 160      -2.337 -30.614  17.146  1.00183.42           C
ATOM    930  O   ASP A 160      -1.488 -29.737  17.025  1.00183.42           O
ATOM    931  N   GLU A 161      -3.703 -30.270  17.024  1.00315.00           N
ATOM    932  CA  GLU A 161      -4.172 -28.889  16.613  1.00315.00           C
ATOM    933  CB  GLU A 161      -3.879 -28.583  15.151  1.00315.00           C
ATOM    934  CG  GLU A 161      -2.390 -28.557  14.800  1.00315.00           C
ATOM    935  CD  GLU A 161      -1.835 -27.248  15.307  1.00315.00           C
ATOM    936  OE1 GLU A 161      -2.678 -26.403  15.700  1.00315.00           O
ATOM    937  OE2 GLU A 161      -0.587 -27.070  15.311  1.00315.00           O
ATOM    938  C   GLU A 161      -5.651 -28.402  16.906  1.00315.00           C
ATOM    939  O   GLU A 161      -6.488 -29.243  17.230  1.00315.00           O
ATOM    940  N   VAL A 162      -6.006 -27.028  16.796  1.00177.60           N
ATOM    941  CA  VAL A 162      -7.350 -26.360  17.022  1.00177.60           C
ATOM    942  CB  VAL A 162      -7.800 -26.368  18.460  1.00177.60           C
ATOM    943  CG1 VAL A 162      -8.093 -27.806  18.912  1.00177.60           C
ATOM    944  CG2 VAL A 162      -6.727 -25.670  19.305  1.00177.60           C
ATOM    945  C   VAL A 162      -7.543 -24.853  16.526  1.00177.60           C
ATOM    946  O   VAL A 162      -6.640 -24.317  15.886  1.00177.60           O
ATOM    947  N   SER A 163      -8.741 -24.145  16.803  1.00243.03           N
ATOM    948  CA  SER A 163      -9.243 -22.758  16.481  1.00243.03           C
ATOM    949  CB  SER A 163      -8.447 -21.639  17.176  1.00243.03           C
ATOM    950  OG  SER A 163      -8.630 -21.714  18.583  1.00243.03           O
ATOM    951  C   SER A 163      -9.180 -22.537  14.996  1.00243.03           C
ATOM    952  O   SER A 163      -8.898 -21.446  14.493  1.00243.03           O
ATOM    953  N   SER A 164      -9.499 -23.613  14.269  1.00100.87           N
ATOM    954  CA  SER A 164      -9.335 -23.764  12.853  1.00100.87           C
ATOM    955  CB  SER A 164      -9.300 -25.240  12.415  1.00100.87           C
ATOM    956  OG  SER A 164      -8.142 -25.880  12.931  1.00100.87           O
ATOM    957  C   SER A 164     -10.355 -23.112  12.000  1.00100.87           C
ATOM    958  O   SER A 164     -10.130 -23.011  10.797  1.00100.87           O
ATOM    959  N   LEU A 165     -11.505 -22.701  12.548  1.00 46.68           N
ATOM    960  CA  LEU A 165     -12.508 -22.157  11.682  1.00 46.68           C
ATOM    961  CB  LEU A 165     -13.804 -21.805  12.428  1.00 46.68           C
ATOM    962  CG  LEU A 165     -14.891 -21.223  11.508  1.00 46.68           C
ATOM    963  CD1 LEU A 165     -15.316 -22.239  10.438  1.00 46.68           C
ATOM    964  CD2 LEU A 165     -16.077 -20.678  12.320  1.00 46.68           C
ATOM    965  C   LEU A 165     -11.993 -20.899  11.054  1.00 46.68           C
ATOM    966  O   LEU A 165     -12.192 -20.662   9.863  1.00 46.68           O
ATOM    967  N   ASP A 166     -11.287 -20.075  11.844  1.00 52.68           N
ATOM    968  CA  ASP A 166     -10.810 -18.807  11.378  1.00 52.68           C
ATOM    969  CB  ASP A 166     -10.047 -18.015  12.453  1.00 52.68           C
ATOM    970  CG  ASP A 166     -11.063 -17.518  13.470  1.00 52.68           C
ATOM    971  OD1 ASP A 166     -12.165 -17.083  13.042  1.00 52.68           O
ATOM    972  OD2 ASP A 166     -10.753 -17.574  14.690  1.00 52.68           O
ATOM    973  C   ASP A 166      -9.878 -19.024  10.233  1.00 52.68           C
ATOM    974  O   ASP A 166      -9.786 -18.180   9.345  1.00 52.68           O
ATOM    975  N   ALA A 167      -9.135 -20.144  10.235  1.00 37.47           N
ATOM    976  CA  ALA A 167      -8.202 -20.404   9.175  1.00 37.47           C
ATOM    977  CB  ALA A 167      -7.402 -21.701   9.393  1.00 37.47           C
ATOM    978  C   ALA A 167      -8.926 -20.544   7.870  1.00 37.47           C
ATOM    979  O   ALA A 167      -8.496 -19.998   6.856  1.00 37.47           O
ATOM    980  N   PHE A 168     -10.056 -21.276   7.863  1.00 46.67           N
ATOM    981  CA  PHE A 168     -10.788 -21.498   6.648  1.00 46.67           C
ATOM    982  CB  PHE A 168     -11.966 -22.476   6.825  1.00 46.67           C
ATOM    983  CG  PHE A 168     -11.381 -23.820   7.108  1.00 46.67           C
ATOM    984  CD1 PHE A 168     -10.916 -24.612   6.081  1.00 46.67           C
ATOM    985  CD2 PHE A 168     -11.297 -24.293   8.398  1.00 46.67           C
ATOM    986  CE1 PHE A 168     -10.375 -25.850   6.338  1.00 46.67           C
ATOM    987  CE2 PHE A 168     -10.757 -25.530   8.660  1.00 46.67           C
ATOM    988  CZ  PHE A 168     -10.294 -26.311   7.629  1.00 46.67           C
ATOM    989  C   PHE A 168     -11.320 -20.190   6.160  1.00 46.67           C
ATOM    990  O   PHE A 168     -11.301 -19.919   4.961  1.00 46.67           O
ATOM    991  N   LEU A 169     -11.828 -19.353   7.085  1.00 59.00           N
ATOM    992  CA  LEU A 169     -12.400 -18.080   6.747  1.00 59.00           C
ATOM    993  CB  LEU A 169     -13.037 -17.386   7.965  1.00 59.00           C
ATOM    994  CG  LEU A 169     -14.237 -18.144   8.566  1.00 59.00           C
ATOM    995  CD1 LEU A 169     -14.818 -17.390   9.773  1.00 59.00           C
ATOM    996  CD2 LEU A 169     -15.304 -18.450   7.501  1.00 59.00           C
ATOM    997  C   LEU A 169     -11.353 -17.152   6.205  1.00 59.00           C
ATOM    998  O   LEU A 169     -11.594 -16.435   5.236  1.00 59.00           O
ATOM    999  N   ASP A 170     -10.157 -17.121   6.823  1.00 68.60           N
ATOM   1000  CA  ASP A 170      -9.136 -16.221   6.367  1.00 68.60           C
ATOM   1001  CB  ASP A 170      -7.901 -16.176   7.277  1.00 68.60           C
ATOM   1002  CG  ASP A 170      -8.260 -15.281   8.452  1.00 68.60           C
ATOM   1003  OD1 ASP A 170      -9.264 -15.569   9.156  1.00 68.60           O
ATOM   1004  OD2 ASP A 170      -7.541 -14.264   8.631  1.00 68.60           O
ATOM   1005  C   ASP A 170      -8.700 -16.591   4.985  1.00 68.60           C
ATOM   1006  O   ASP A 170      -8.414 -15.711   4.172  1.00 68.60           O
ATOM   1007  N   LEU A 171      -8.616 -17.902   4.686  1.00 51.67           N
ATOM   1008  CA  LEU A 171      -8.212 -18.320   3.374  1.00 51.67           C
ATOM   1009  CB  LEU A 171      -8.070 -19.845   3.229  1.00 51.67           C
ATOM   1010  CG  LEU A 171      -7.635 -20.273   1.813  1.00 51.67           C
ATOM   1011  CD1 LEU A 171      -6.225 -19.764   1.468  1.00 51.67           C
ATOM   1012  CD2 LEU A 171      -7.797 -21.789   1.619  1.00 51.67           C
ATOM   1013  C   LEU A 171      -9.236 -17.868   2.379  1.00 51.67           C
ATOM   1014  O   LEU A 171      -8.885 -17.316   1.337  1.00 51.67           O
ATOM   1015  N   ILE A 172     -10.538 -18.057   2.683  1.00 91.98           N
ATOM   1016  CA  ILE A 172     -11.569 -17.685   1.755  1.00 91.98           C
ATOM   1017  CB  ILE A 172     -12.960 -18.100   2.151  1.00 91.98           C
ATOM   1018  CG1 ILE A 172     -13.907 -17.957   0.949  1.00 91.98           C
ATOM   1019  CG2 ILE A 172     -13.401 -17.297   3.376  1.00 91.98           C
ATOM   1020  CD1 ILE A 172     -15.264 -18.626   1.158  1.00 91.98           C
ATOM   1021  C   ILE A 172     -11.519 -16.202   1.545  1.00 91.98           C
ATOM   1022  O   ILE A 172     -11.722 -15.728   0.429  1.00 91.98           O
ATOM   1023  N   ARG A 173     -11.245 -15.429   2.617  1.00105.49           N
ATOM   1024  CA  ARG A 173     -11.181 -13.995   2.526  1.00105.49           C
ATOM   1025  CB  ARG A 173     -10.735 -13.318   3.833  1.00105.49           C
ATOM   1026  CG  ARG A 173     -11.547 -13.644   5.087  1.00105.49           C
ATOM   1027  CD  ARG A 173     -10.997 -12.905   6.311  1.00105.49           C
ATOM   1028  NE  ARG A 173     -11.436 -13.624   7.540  1.00105.49           N
ATOM   1029  CZ  ARG A 173     -12.530 -13.208   8.240  1.00105.49           C
ATOM   1030  NH1 ARG A 173     -13.271 -12.155   7.787  1.00105.49           N
ATOM   1031  NH2 ARG A 173     -12.873 -13.842   9.400  1.00105.49           N
ATOM   1032  C   ARG A 173     -10.104 -13.626   1.546  1.00105.49           C
ATOM   1033  O   ARG A 173     -10.293 -12.737   0.718  1.00105.49           O
ATOM   1034  N   ASN A 174      -8.937 -14.300   1.631  1.00 63.83           N
ATOM   1035  CA  ASN A 174      -7.792 -14.000   0.811  1.00 63.83           C
ATOM   1036  CB  ASN A 174      -6.501 -14.715   1.247  1.00 63.83           C
ATOM   1037  CG  ASN A 174      -5.997 -14.012   2.501  1.00 63.83           C
ATOM   1038  OD1 ASN A 174      -5.912 -12.785   2.547  1.00 63.83           O
ATOM   1039  ND2 ASN A 174      -5.662 -14.808   3.551  1.00 63.83           N
ATOM   1040  C   ASN A 174      -8.038 -14.321  -0.635  1.00 63.83           C
ATOM   1041  O   ASN A 174      -7.493 -13.646  -1.507  1.00 63.83           O
ATOM   1042  N   LEU A 175      -8.839 -15.362  -0.943  1.00108.66           N
ATOM   1043  CA  LEU A 175      -9.085 -15.681  -2.325  1.00108.66           C
ATOM   1044  CB  LEU A 175      -9.952 -16.931  -2.566  1.00108.66           C
ATOM   1045  CG  LEU A 175      -9.189 -18.269  -2.486  1.00108.66           C
ATOM   1046  CD1 LEU A 175      -8.574 -18.511  -1.104  1.00108.66           C
ATOM   1047  CD2 LEU A 175     -10.077 -19.433  -2.953  1.00108.66           C
ATOM   1048  C   LEU A 175      -9.750 -14.508  -2.979  1.00108.66           C
ATOM   1049  O   LEU A 175      -9.531 -14.264  -4.166  1.00108.66           O
ATOM   1050  N   PHE A 176     -10.616 -13.776  -2.244  1.00 79.34           N
ATOM   1051  CA  PHE A 176     -11.240 -12.612  -2.821  1.00 79.34           C
ATOM   1052  CB  PHE A 176     -12.775 -12.643  -2.702  1.00 79.34           C
ATOM   1053  CG  PHE A 176     -13.288 -13.852  -3.412  1.00 79.34           C
ATOM   1054  CD1 PHE A 176     -13.292 -15.077  -2.783  1.00 79.34           C
ATOM   1055  CD2 PHE A 176     -13.775 -13.765  -4.696  1.00 79.34           C
ATOM   1056  CE1 PHE A 176     -13.764 -16.198  -3.425  1.00 79.34           C
ATOM   1057  CE2 PHE A 176     -14.250 -14.882  -5.343  1.00 79.34           C
ATOM   1058  CZ  PHE A 176     -14.245 -16.101  -4.709  1.00 79.34           C
ATOM   1059  C   PHE A 176     -10.779 -11.392  -2.053  1.00 79.34           C
ATOM   1060  O   PHE A 176     -11.433 -11.000  -1.087  1.00 79.34           O
ATOM   1061  N   PRO A 177      -9.711 -10.736  -2.453  1.00 92.04           N
ATOM   1062  CA  PRO A 177      -9.245  -9.575  -1.729  1.00 92.04           C
ATOM   1063  CD  PRO A 177      -8.630 -11.391  -3.168  1.00 92.04           C
ATOM   1064  CB  PRO A 177      -7.778  -9.380  -2.120  1.00 92.04           C
ATOM   1065  CG  PRO A 177      -7.580 -10.282  -3.353  1.00 92.04           C
ATOM   1066  C   PRO A 177     -10.100  -8.357  -1.930  1.00 92.04           C
ATOM   1067  O   PRO A 177     -10.578  -8.122  -3.038  1.00 92.04           O
ATOM   1068  N   GLU A 178     -10.277  -7.574  -0.849  1.00 74.88           N
ATOM   1069  CA  GLU A 178     -11.040  -6.359  -0.757  1.00 74.88           C
ATOM   1070  CB  GLU A 178     -11.072  -5.853   0.695  1.00 74.88           C
ATOM   1071  CG  GLU A 178     -11.771  -6.777   1.695  1.00 74.88           C
ATOM   1072  CD  GLU A 178     -11.557  -6.175   3.081  1.00 74.88           C
ATOM   1073  OE1 GLU A 178     -10.732  -5.229   3.193  1.00 74.88           O
ATOM   1074  OE2 GLU A 178     -12.218  -6.647   4.044  1.00 74.88           O
ATOM   1075  C   GLU A 178     -10.357  -5.273  -1.547  1.00 74.88           C
ATOM   1076  O   GLU A 178     -11.019  -4.383  -2.081  1.00 74.88           O
ATOM   1077  N   ASN A 179      -9.005  -5.275  -1.579  1.00 74.71           N
ATOM   1078  CA  ASN A 179      -8.276  -4.228  -2.253  1.00 74.71           C
ATOM   1079  CB  ASN A 179      -7.829  -3.125  -1.267  1.00 74.71           C
ATOM   1080  CG  ASN A 179      -7.309  -1.906  -2.019  1.00 74.71           C
ATOM   1081  OD1 ASN A 179      -6.189  -1.902  -2.525  1.00 74.71           O
ATOM   1082  ND2 ASN A 179      -8.142  -0.832  -2.084  1.00 74.71           N
ATOM   1083  C   ASN A 179      -7.047  -4.817  -2.898  1.00 74.71           C
ATOM   1084  O   ASN A 179      -6.272  -5.519  -2.250  1.00 74.71           O
ATOM   1085  N   LEU A 180      -6.853  -4.538  -4.210  1.00 68.92           N
ATOM   1086  CA  LEU A 180      -5.765  -5.025  -5.024  1.00 68.92           C
ATOM   1087  CB  LEU A 180      -5.943  -4.682  -6.516  1.00 68.92           C
ATOM   1088  CG  LEU A 180      -7.114  -5.398  -7.217  1.00 68.92           C
ATOM   1089  CD1 LEU A 180      -7.207  -4.987  -8.695  1.00 68.92           C
ATOM   1090  CD2 LEU A 180      -7.020  -6.924  -7.049  1.00 68.92           C
ATOM   1091  C   LEU A 180      -4.443  -4.433  -4.621  1.00 68.92           C
ATOM   1092  O   LEU A 180      -3.439  -5.142  -4.576  1.00 68.92           O
ATOM   1093  N   VAL A 181      -4.406  -3.107  -4.354  1.00 50.80           N
ATOM   1094  CA  VAL A 181      -3.182  -2.417  -4.046  1.00 50.80           C
ATOM   1095  CB  VAL A 181      -3.351  -0.930  -3.937  1.00 50.80           C
ATOM   1096  CG1 VAL A 181      -1.987  -0.303  -3.606  1.00 50.80           C
ATOM   1097  CG2 VAL A 181      -3.975  -0.407  -5.241  1.00 50.80           C
ATOM   1098  C   VAL A 181      -2.680  -2.946  -2.738  1.00 50.80           C
ATOM   1099  O   VAL A 181      -1.477  -3.122  -2.554  1.00 50.80           O
ATOM   1100  N   GLN A 182      -3.609  -3.193  -1.792  1.00 77.33           N
ATOM   1101  CA  GLN A 182      -3.305  -3.734  -0.493  1.00 77.33           C
ATOM   1102  CB  GLN A 182      -4.551  -3.785   0.404  1.00 77.33           C
ATOM   1103  CG  GLN A 182      -4.351  -4.455   1.765  1.00 77.33           C
ATOM   1104  CD  GLN A 182      -5.661  -4.289   2.524  1.00 77.33           C
ATOM   1105  OE1 GLN A 182      -6.082  -5.166   3.277  1.00 77.33           O
ATOM   1106  NE2 GLN A 182      -6.323  -3.118   2.325  1.00 77.33           N
ATOM   1107  C   GLN A 182      -2.767  -5.128  -0.614  1.00 77.33           C
ATOM   1108  O   GLN A 182      -1.739  -5.457  -0.023  1.00 77.33           O
ATOM   1109  N   ALA A 183      -3.403  -5.940  -1.477  1.00 63.22           N
ATOM   1110  CA  ALA A 183      -3.142  -7.349  -1.645  1.00 63.22           C
ATOM   1111  CB  ALA A 183      -3.970  -7.963  -2.786  1.00 63.22           C
ATOM   1112  C   ALA A 183      -1.695  -7.551  -1.983  1.00 63.22           C
ATOM   1113  O   ALA A 183      -1.114  -8.583  -1.647  1.00 63.22           O
ATOM   1114  N   CYS A 184      -1.089  -6.586  -2.696  1.00 79.55           N
ATOM   1115  CA  CYS A 184       0.284  -6.677  -3.123  1.00 79.55           C
ATOM   1116  CB  CYS A 184       0.713  -5.491  -4.003  1.00 79.55           C
ATOM   1117  SG  CYS A 184      -0.202  -5.410  -5.571  1.00 79.55           S
ATOM   1118  C   CYS A 184       1.244  -6.709  -1.952  1.00 79.55           C
ATOM   1119  O   CYS A 184       2.380  -7.165  -2.092  1.00 79.55           O
ATOM   1120  N   PHE A 185       0.909  -5.991  -0.866  1.00306.56           N
ATOM   1121  CA  PHE A 185       1.628  -5.919   0.389  1.00306.56           C
ATOM   1122  CB  PHE A 185       1.239  -4.705   1.197  1.00306.56           C
ATOM   1123  CG  PHE A 185       1.560  -3.388   0.648  1.00306.56           C
ATOM   1124  CD1 PHE A 185       1.434  -3.037  -0.674  1.00306.56           C
ATOM   1125  CD2 PHE A 185       2.026  -2.496   1.560  1.00306.56           C
ATOM   1126  CE1 PHE A 185       1.754  -1.758  -1.056  1.00306.56           C
ATOM   1127  CE2 PHE A 185       2.338  -1.232   1.170  1.00306.56           C
ATOM   1128  CZ  PHE A 185       2.200  -0.848  -0.138  1.00306.56           C
ATOM   1129  C   PHE A 185       1.167  -6.830   1.474  1.00306.56           C
ATOM   1130  O   PHE A 185       1.962  -7.233   2.319  1.00306.56           O
ATOM   1131  N   GLN A 186      -0.174  -6.994   1.573  1.00 95.51           N
ATOM   1132  CA  GLN A 186      -0.753  -7.501   2.794  1.00 95.51           C
ATOM   1133  CB  GLN A 186      -1.666  -6.476   3.474  1.00 95.51           C
ATOM   1134  CG  GLN A 186      -0.958  -5.189   3.882  1.00 95.51           C
ATOM   1135  CD  GLN A 186      -2.048  -4.151   4.081  1.00 95.51           C
ATOM   1136  OE1 GLN A 186      -2.957  -4.327   4.890  1.00 95.51           O
ATOM   1137  NE2 GLN A 186      -1.968  -3.043   3.297  1.00 95.51           N
ATOM   1138  C   GLN A 186      -1.627  -8.694   2.585  1.00 95.51           C
ATOM   1139  O   GLN A 186      -2.192  -8.908   1.515  1.00 95.51           O
ATOM   1140  N   GLN A 187      -1.775  -9.473   3.680  1.00100.44           N
ATOM   1141  CA  GLN A 187      -2.557 -10.672   3.771  1.00100.44           C
ATOM   1142  CB  GLN A 187      -1.710 -11.879   4.202  1.00100.44           C
ATOM   1143  CG  GLN A 187      -2.510 -13.154   4.467  1.00100.44           C
ATOM   1144  CD  GLN A 187      -1.576 -14.125   5.177  1.00100.44           C
ATOM   1145  OE1 GLN A 187      -1.747 -14.411   6.362  1.00100.44           O
ATOM   1146  NE2 GLN A 187      -0.552 -14.637   4.443  1.00100.44           N
ATOM   1147  C   GLN A 187      -3.550 -10.459   4.875  1.00100.44           C
ATOM   1148  O   GLN A 187      -3.400  -9.551   5.692  1.00100.44           O
ATOM   1149  N   ILE A 188      -4.601 -11.305   4.925  1.00 95.66           N
ATOM   1150  CA  ILE A 188      -5.600 -11.161   5.944  1.00 95.66           C
ATOM   1151  CB  ILE A 188      -6.996 -11.309   5.407  1.00 95.66           C
ATOM   1152  CG1 ILE A 188      -7.284 -10.201   4.380  1.00 95.66           C
ATOM   1153  CG2 ILE A 188      -7.976 -11.323   6.592  1.00 95.66           C
ATOM   1154  CD1 ILE A 188      -7.174  -8.790   4.958  1.00 95.66           C
ATOM   1155  C   ILE A 188      -5.381 -12.231   6.965  1.00 95.66           C
ATOM   1156  O   ILE A 188      -5.211 -13.402   6.628  1.00 95.66           O
ATOM   1157  N   GLN A 189      -5.322 -11.838   8.252  1.00132.33           N
ATOM   1158  CA  GLN A 189      -5.184 -12.816   9.285  1.00132.33           C
ATOM   1159  CB  GLN A 189      -3.724 -13.059   9.699  1.00132.33           C
ATOM   1160  CG  GLN A 189      -3.521 -14.406  10.394  1.00132.33           C
ATOM   1161  CD  GLN A 189      -3.719 -15.513   9.359  1.00132.33           C
ATOM   1162  OE1 GLN A 189      -2.791 -16.255   9.041  1.00132.33           O
ATOM   1163  NE2 GLN A 189      -4.964 -15.639   8.824  1.00132.33           N
ATOM   1164  C   GLN A 189      -5.965 -12.312  10.458  1.00132.33           C
ATOM   1165  O   GLN A 189      -5.681 -11.249  11.008  1.00132.33           O
ATOM   1166  N   THR A 190      -6.968 -13.090  10.891  1.00127.29           N
ATOM   1167  CA  THR A 190      -7.815 -12.635  11.946  1.00127.29           C
ATOM   1168  CB  THR A 190      -9.021 -13.500  12.199  1.00127.29           C
ATOM   1169  OG1 THR A 190      -8.621 -14.815  12.558  1.00127.29           O
ATOM   1170  CG2 THR A 190      -9.890 -13.532  10.934  1.00127.29           C
ATOM   1171  C   THR A 190      -6.997 -12.603  13.191  1.00127.29           C
ATOM   1172  O   THR A 190      -5.887 -13.131  13.227  1.00127.29           O
ATOM   1173  N   VAL A 191      -7.559 -11.976  14.242  1.00120.42           N
ATOM   1174  CA  VAL A 191      -6.899 -11.755  15.482  1.00120.42           C
ATOM   1175  CB  VAL A 191      -7.745 -10.996  16.484  1.00120.42           C
ATOM   1176  CG1 VAL A 191      -8.981 -11.839  16.814  1.00120.42           C
ATOM   1177  CG2 VAL A 191      -6.867 -10.681  17.706  1.00120.42           C
ATOM   1178  C   VAL A 191      -6.540 -13.050  16.113  1.00120.42           C
ATOM   1179  O   VAL A 191      -5.569 -13.119  16.863  1.00120.42           O
ATOM   1180  N   THR A 192      -7.321 -14.110  15.836  1.00246.87           N
ATOM   1181  CA  THR A 192      -7.042 -15.405  16.394  1.00246.87           C
ATOM   1182  CB  THR A 192      -7.891 -16.499  15.819  1.00246.87           C
ATOM   1183  OG1 THR A 192      -7.680 -17.710  16.525  1.00246.87           O
ATOM   1184  CG2 THR A 192      -7.546 -16.679  14.331  1.00246.87           C
ATOM   1185  C   THR A 192      -5.607 -15.753  16.160  1.00246.87           C
ATOM   1186  O   THR A 192      -5.079 -15.648  15.044  1.00246.87           O
ATOM   1187  N   LYS A 193      -4.927 -16.155  17.252  1.00230.02           N
ATOM   1188  CA  LYS A 193      -3.538 -16.515  17.232  1.00230.02           C
ATOM   1189  CB  LYS A 193      -2.678 -15.753  18.254  1.00230.02           C
ATOM   1190  CG  LYS A 193      -3.108 -16.007  19.702  1.00230.02           C
ATOM   1191  CD  LYS A 193      -2.065 -15.598  20.746  1.00230.02           C
ATOM   1192  CE  LYS A 193      -0.971 -16.649  20.953  1.00230.02           C
ATOM   1193  NZ  LYS A 193      -0.091 -16.254  22.076  1.00230.02           N
ATOM   1194  C   LYS A 193      -3.467 -17.947  17.632  1.00230.02           C
ATOM   1195  O   LYS A 193      -4.479 -18.644  17.671  1.00230.02           O
ATOM   1196  N   LYS A 194      -2.244 -18.425  17.929  1.00256.13           N
ATOM   1197  CA  LYS A 194      -2.107 -19.790  18.336  1.00256.13           C
ATOM   1198  CB  LYS A 194      -0.672 -20.211  18.703  1.00256.13           C
ATOM   1199  CG  LYS A 194       0.353 -20.126  17.571  1.00256.13           C
ATOM   1200  CD  LYS A 194       0.764 -18.699  17.211  1.00256.13           C
ATOM   1201  CE  LYS A 194       2.042 -18.640  16.374  1.00256.13           C
ATOM   1202  NZ  LYS A 194       3.176 -19.179  17.160  1.00256.13           N
ATOM   1203  C   LYS A 194      -2.899 -19.927  19.591  1.00256.13           C
ATOM   1204  O   LYS A 194      -2.919 -19.026  20.427  1.00256.13           O
ATOM   1205  N   VAL A 195      -3.595 -21.064  19.746  1.00 99.97           N
ATOM   1206  CA  VAL A 195      -4.354 -21.270  20.939  1.00 99.97           C
ATOM   1207  CB  VAL A 195      -5.775 -21.649  20.668  1.00 99.97           C
ATOM   1208  CG1 VAL A 195      -6.476 -20.482  19.953  1.00 99.97           C
ATOM   1209  CG2 VAL A 195      -5.758 -22.944  19.846  1.00 99.97           C
ATOM   1210  C   VAL A 195      -3.714 -22.415  21.645  1.00 99.97           C
ATOM   1211  O   VAL A 195      -3.253 -23.364  21.012  1.00 99.97           O
ATOM   1212  N   LEU A 196      -3.662 -22.355  22.988  1.00 26.18           N
ATOM   1213  CA  LEU A 196      -3.024 -23.418  23.700  1.00 26.18           C
ATOM   1214  CB  LEU A 196      -3.056 -23.223  25.225  1.00 26.18           C
ATOM   1215  CG  LEU A 196      -2.279 -21.984  25.708  1.00 26.18           C
ATOM   1216  CD1 LEU A 196      -2.300 -21.874  27.241  1.00 26.18           C
ATOM   1217  CD2 LEU A 196      -0.857 -21.953  25.124  1.00 26.18           C
ATOM   1218  C   LEU A 196      -3.783 -24.660  23.386  1.00 26.18           C
ATOM   1219  O   LEU A 196      -3.198 -25.685  23.042  1.00 26.18           O
ATOM   1220  N   VAL A 197      -5.123 -24.593  23.487  1.00115.25           N
ATOM   1221  CA  VAL A 197      -5.904 -25.740  23.144  1.00115.25           C
ATOM   1222  CB  VAL A 197      -5.996 -26.763  24.237  1.00115.25           C
ATOM   1223  CG1 VAL A 197      -6.691 -26.129  25.454  1.00115.25           C
ATOM   1224  CG2 VAL A 197      -6.723 -28.000  23.681  1.00115.25           C
ATOM   1225  C   VAL A 197      -7.288 -25.269  22.853  1.00115.25           C
ATOM   1226  O   VAL A 197      -7.701 -24.201  23.301  1.00115.25           O
ATOM   1227  N   ALA A 198      -8.038 -26.057  22.059  1.00227.74           N
ATOM   1228  CA  ALA A 198      -9.396 -25.706  21.775  1.00227.74           C
ATOM   1229  CB  ALA A 198      -9.608 -25.073  20.389  1.00227.74           C
ATOM   1230  C   ALA A 198     -10.172 -26.978  21.805  1.00227.74           C
ATOM   1231  O   ALA A 198      -9.645 -28.054  21.526  1.00227.74           O
ATOM   1232  N   PRO A 199     -11.415 -26.878  22.173  1.00171.05           N
ATOM   1233  CA  PRO A 199     -12.217 -28.066  22.206  1.00171.05           C
ATOM   1234  CD  PRO A 199     -11.792 -25.942  23.220  1.00171.05           C
ATOM   1235  CB  PRO A 199     -13.425 -27.735  23.077  1.00171.05           C
ATOM   1236  CG  PRO A 199     -12.892 -26.649  24.029  1.00171.05           C
ATOM   1237  C   PRO A 199     -12.558 -28.505  20.822  1.00171.05           C
ATOM   1238  O   PRO A 199     -12.778 -27.658  19.958  1.00171.05           O
ATOM   1239  N   PRO A 200     -12.581 -29.788  20.604  1.00139.57           N
ATOM   1240  CA  PRO A 200     -12.941 -30.273  19.301  1.00139.57           C
ATOM   1241  CD  PRO A 200     -11.548 -30.613  21.213  1.00139.57           C
ATOM   1242  CB  PRO A 200     -12.321 -31.662  19.173  1.00139.57           C
ATOM   1243  CG  PRO A 200     -11.119 -31.613  20.129  1.00139.57           C
ATOM   1244  C   PRO A 200     -14.424 -30.285  19.135  1.00139.57           C
ATOM   1245  O   PRO A 200     -15.148 -30.217  20.127  1.00139.57           O
ATOM   1246  N   PRO A 201     -14.865 -30.348  17.913  1.00149.21           N
ATOM   1247  CA  PRO A 201     -16.275 -30.441  17.661  1.00149.21           C
ATOM   1248  CD  PRO A 201     -14.178 -29.607  16.866  1.00149.21           C
ATOM   1249  CB  PRO A 201     -16.471 -30.034  16.202  1.00149.21           C
ATOM   1250  CG  PRO A 201     -15.281 -29.099  15.924  1.00149.21           C
ATOM   1251  C   PRO A 201     -16.721 -31.835  17.960  1.00149.21           C
ATOM   1252  O   PRO A 201     -15.872 -32.717  18.081  1.00149.21           O
ATOM   1253  N   ASP A 202     -18.043 -32.053  18.089  1.00169.73           N
ATOM   1254  CA  ASP A 202     -18.557 -33.356  18.392  1.00169.73           C
ATOM   1255  CB  ASP A 202     -19.987 -33.331  18.966  1.00169.73           C
ATOM   1256  CG  ASP A 202     -20.284 -34.652  19.671  1.00169.73           C
ATOM   1257  OD1 ASP A 202     -19.403 -35.553  19.672  1.00169.73           O
ATOM   1258  OD2 ASP A 202     -21.409 -34.768  20.227  1.00169.73           O
ATOM   1259  C   ASP A 202     -18.576 -34.118  17.108  1.00169.73           C
ATOM   1260  O   ASP A 202     -17.928 -33.730  16.137  1.00169.73           O
ATOM   1261  N   GLU A 203     -19.314 -35.244  17.077  1.00251.81           N
ATOM   1262  CA  GLU A 203     -19.343 -36.061  15.903  1.00251.81           C
ATOM   1263  CB  GLU A 203     -20.290 -37.272  15.987  1.00251.81           C
ATOM   1264  CG  GLU A 203     -21.762 -36.892  16.150  1.00251.81           C
ATOM   1265  CD  GLU A 203     -22.592 -38.165  16.054  1.00251.81           C
ATOM   1266  OE1 GLU A 203     -22.130 -39.121  15.377  1.00251.81           O
ATOM   1267  OE2 GLU A 203     -23.699 -38.198  16.655  1.00251.81           O
ATOM   1268  C   GLU A 203     -19.814 -35.206  14.783  1.00251.81           C
ATOM   1269  O   GLU A 203     -20.510 -34.213  14.991  1.00251.81           O
ATOM   1270  N   GLU A 204     -19.411 -35.569  13.552  1.00274.72           N
ATOM   1271  CA  GLU A 204     -19.764 -34.786  12.411  1.00274.72           C
ATOM   1272  CB  GLU A 204     -19.335 -35.429  11.082  1.00274.72           C
ATOM   1273  CG  GLU A 204     -19.704 -34.604   9.850  1.00274.72           C
ATOM   1274  CD  GLU A 204     -19.234 -35.369   8.621  1.00274.72           C
ATOM   1275  OE1 GLU A 204     -18.389 -36.289   8.783  1.00274.72           O
ATOM   1276  OE2 GLU A 204     -19.718 -35.047   7.503  1.00274.72           O
ATOM   1277  C   GLU A 204     -21.246 -34.652  12.384  1.00274.72           C
ATOM   1278  O   GLU A 204     -21.982 -35.615  12.595  1.00274.72           O
ATOM   1279  N   ALA A 205     -21.710 -33.414  12.145  1.00253.54           N
ATOM   1280  CA  ALA A 205     -23.106 -33.124  12.047  1.00253.54           C
ATOM   1281  CB  ALA A 205     -23.668 -32.356  13.255  1.00253.54           C
ATOM   1282  C   ALA A 205     -23.228 -32.230  10.864  1.00253.54           C
ATOM   1283  O   ALA A 205     -22.251 -31.612  10.446  1.00253.54           O
ATOM   1284  N   ASN A 206     -24.428 -32.149  10.264  1.00182.56           N
ATOM   1285  CA  ASN A 206     -24.512 -31.297   9.121  1.00182.56           C
ATOM   1286  CB  ASN A 206     -25.694 -31.631   8.196  1.00182.56           C
ATOM   1287  CG  ASN A 206     -25.389 -32.974   7.548  1.00182.56           C
ATOM   1288  OD1 ASN A 206     -24.266 -33.224   7.112  1.00182.56           O
ATOM   1289  ND2 ASN A 206     -26.410 -33.870   7.492  1.00182.56           N
ATOM   1290  C   ASN A 206     -24.684 -29.906   9.623  1.00182.56           C
ATOM   1291  O   ASN A 206     -25.800 -29.408   9.765  1.00182.56           O
ATOM   1292  N   ALA A 207     -23.548 -29.248   9.916  1.00251.77           N
ATOM   1293  CA  ALA A 207     -23.560 -27.890  10.362  1.00251.77           C
ATOM   1294  CB  ALA A 207     -23.649 -27.741  11.891  1.00251.77           C
ATOM   1295  C   ALA A 207     -22.250 -27.320   9.940  1.00251.77           C
ATOM   1296  O   ALA A 207     -21.250 -28.033   9.872  1.00251.77           O
ATOM   1297  N   THR A 208     -22.219 -26.014   9.624  1.00144.27           N
ATOM   1298  CA  THR A 208     -20.971 -25.451   9.215  1.00144.27           C
ATOM   1299  CB  THR A 208     -21.080 -24.024   8.751  1.00144.27           C
ATOM   1300  OG1 THR A 208     -19.829 -23.581   8.246  1.00144.27           O
ATOM   1301  CG2 THR A 208     -21.541 -23.128   9.912  1.00144.27           C
ATOM   1302  C   THR A 208     -20.035 -25.530  10.376  1.00144.27           C
ATOM   1303  O   THR A 208     -18.885 -25.941  10.226  1.00144.27           O
ATOM   1304  N   SER A 209     -20.506 -25.154  11.581  1.00224.33           N
ATOM   1305  CA  SER A 209     -19.631 -25.239  12.709  1.00224.33           C
ATOM   1306  CB  SER A 209     -18.761 -23.987  12.910  1.00224.33           C
ATOM   1307  OG  SER A 209     -17.875 -23.825  11.812  1.00224.33           O
ATOM   1308  C   SER A 209     -20.461 -25.389  13.940  1.00224.33           C
ATOM   1309  O   SER A 209     -21.592 -24.910  14.010  1.00224.33           O
ATOM   1310  N   ALA A 210     -19.906 -26.093  14.943  1.00262.81           N
ATOM   1311  CA  ALA A 210     -20.563 -26.241  16.205  1.00262.81           C
ATOM   1312  CB  ALA A 210     -21.328 -27.568  16.352  1.00262.81           C
ATOM   1313  C   ALA A 210     -19.472 -26.250  17.220  1.00262.81           C
ATOM   1314  O   ALA A 210     -18.400 -26.801  16.976  1.00262.81           O
ATOM   1315  N   VAL A 211     -19.697 -25.617  18.386  1.00118.98           N
ATOM   1316  CA  VAL A 211     -18.650 -25.639  19.361  1.00118.98           C
ATOM   1317  CB  VAL A 211     -17.442 -24.849  18.944  1.00118.98           C
ATOM   1318  CG1 VAL A 211     -17.822 -23.359  18.925  1.00118.98           C
ATOM   1319  CG2 VAL A 211     -16.264 -25.190  19.872  1.00118.98           C
ATOM   1320  C   VAL A 211     -19.175 -25.030  20.618  1.00118.98           C
ATOM   1321  O   VAL A 211     -20.259 -24.450  20.641  1.00118.98           O
ATOM   1322  N   VAL A 212     -18.404 -25.175  21.712  1.00 36.16           N
ATOM   1323  CA  VAL A 212     -18.752 -24.574  22.961  1.00 36.16           C
ATOM   1324  CB  VAL A 212     -18.716 -25.526  24.121  1.00 36.16           C
ATOM   1325  CG1 VAL A 212     -18.954 -24.731  25.416  1.00 36.16           C
ATOM   1326  CG2 VAL A 212     -19.755 -26.633  23.875  1.00 36.16           C
ATOM   1327  C   VAL A 212     -17.710 -23.532  23.194  1.00 36.16           C
ATOM   1328  O   VAL A 212     -16.565 -23.684  22.771  1.00 36.16           O
ATOM   1329  N   SER A 213     -18.085 -22.425  23.858  1.00116.40           N
ATOM   1330  CA  SER A 213     -17.136 -21.372  24.052  1.00116.40           C
ATOM   1331  CB  SER A 213     -17.757 -20.077  24.603  1.00116.40           C
ATOM   1332  OG  SER A 213     -18.296 -20.307  25.896  1.00116.40           O
ATOM   1333  C   SER A 213     -16.105 -21.831  25.026  1.00116.40           C
ATOM   1334  O   SER A 213     -16.370 -22.663  25.892  1.00116.40           O
ATOM   1335  N   LEU A 214     -14.875 -21.303  24.877  1.00241.23           N
ATOM   1336  CA  LEU A 214     -13.815 -21.633  25.779  1.00241.23           C
ATOM   1337  CB  LEU A 214     -12.414 -21.345  25.210  1.00241.23           C
ATOM   1338  CG  LEU A 214     -12.084 -22.187  23.962  1.00241.23           C
ATOM   1339  CD1 LEU A 214     -13.020 -21.843  22.793  1.00241.23           C
ATOM   1340  CD2 LEU A 214     -10.597 -22.079  23.586  1.00241.23           C
ATOM   1341  C   LEU A 214     -14.019 -20.780  26.986  1.00241.23           C
ATOM   1342  O   LEU A 214     -14.581 -19.690  26.894  1.00241.23           O
ATOM   1343  N   LEU A 215     -13.585 -21.262  28.164  1.00244.59           N
ATOM   1344  CA  LEU A 215     -13.811 -20.482  29.343  1.00244.59           C
ATOM   1345  CB  LEU A 215     -14.192 -21.320  30.574  1.00244.59           C
ATOM   1346  CG  LEU A 215     -15.503 -22.104  30.394  1.00244.59           C
ATOM   1347  CD1 LEU A 215     -16.698 -21.156  30.201  1.00244.59           C
ATOM   1348  CD2 LEU A 215     -15.377 -23.152  29.277  1.00244.59           C
ATOM   1349  C   LEU A 215     -12.551 -19.765  29.681  1.00244.59           C
ATOM   1350  O   LEU A 215     -11.474 -20.359  29.730  1.00244.59           O
ATOM   1351  N   ASN A 216     -12.660 -18.443  29.905  1.00200.55           N
ATOM   1352  CA  ASN A 216     -11.512 -17.685  30.291  1.00200.55           C
ATOM   1353  CB  ASN A 216     -11.608 -16.189  29.940  1.00200.55           C
ATOM   1354  CG  ASN A 216     -11.574 -16.048  28.425  1.00200.55           C
ATOM   1355  OD1 ASN A 216     -11.265 -16.998  27.707  1.00200.55           O
ATOM   1356  ND2 ASN A 216     -11.894 -14.825  27.922  1.00200.55           N
ATOM   1357  C   ASN A 216     -11.435 -17.777  31.777  1.00200.55           C
ATOM   1358  O   ASN A 216     -12.458 -17.825  32.458  1.00200.55           O
ATOM   1359  N   GLU A 217     -10.207 -17.834  32.322  1.00288.21           N
ATOM   1360  CA  GLU A 217     -10.084 -17.872  33.746  1.00288.21           C
ATOM   1361  CB  GLU A 217      -9.079 -18.919  34.256  1.00288.21           C
ATOM   1362  CG  GLU A 217      -9.126 -19.105  35.773  1.00288.21           C
ATOM   1363  CD  GLU A 217     -10.401 -19.869  36.108  1.00288.21           C
ATOM   1364  OE1 GLU A 217     -10.980 -20.490  35.177  1.00288.21           O
ATOM   1365  OE2 GLU A 217     -10.811 -19.841  37.299  1.00288.21           O
ATOM   1366  C   GLU A 217      -9.584 -16.525  34.140  1.00288.21           C
ATOM   1367  O   GLU A 217      -8.617 -16.024  33.570  1.00288.21           O
ATOM   1368  N   THR A 218     -10.246 -15.885  35.122  1.00274.52           N
ATOM   1369  CA  THR A 218      -9.820 -14.567  35.481  1.00274.52           C
ATOM   1370  CB  THR A 218     -10.882 -13.528  35.264  1.00274.52           C
ATOM   1371  OG1 THR A 218     -10.344 -12.227  35.448  1.00274.52           O
ATOM   1372  CG2 THR A 218     -12.028 -13.778  36.261  1.00274.52           C
ATOM   1373  C   THR A 218      -9.472 -14.549  36.932  1.00274.52           C
ATOM   1374  O   THR A 218     -10.132 -15.181  37.754  1.00274.52           O
ATOM   1375  N   VAL A 219      -8.388 -13.824  37.272  1.00113.51           N
ATOM   1376  CA  VAL A 219      -7.991 -13.673  38.639  1.00113.51           C
ATOM   1377  CB  VAL A 219      -6.921 -14.630  39.084  1.00113.51           C
ATOM   1378  CG1 VAL A 219      -7.480 -16.059  38.965  1.00113.51           C
ATOM   1379  CG2 VAL A 219      -5.635 -14.374  38.280  1.00113.51           C
ATOM   1380  C   VAL A 219      -7.481 -12.273  38.771  1.00113.51           C
ATOM   1381  O   VAL A 219      -7.264 -11.589  37.774  1.00113.51           O
ATOM   1382  N   THR A 220      -7.314 -11.788  40.015  1.00 87.67           N
ATOM   1383  CA  THR A 220      -6.883 -10.434  40.215  1.00 87.67           C
ATOM   1384  CB  THR A 220      -6.911 -10.011  41.657  1.00 87.67           C
ATOM   1385  OG1 THR A 220      -6.673  -8.615  41.758  1.00 87.67           O
ATOM   1386  CG2 THR A 220      -5.842 -10.791  42.442  1.00 87.67           C
ATOM   1387  C   THR A 220      -5.485 -10.251  39.707  1.00 87.67           C
ATOM   1388  O   THR A 220      -5.176  -9.239  39.079  1.00 87.67           O
ATOM   1389  N   GLU A 221      -4.608 -11.243  39.942  1.00112.33           N
ATOM   1390  CA  GLU A 221      -3.222 -11.106  39.600  1.00112.33           C
ATOM   1391  CB  GLU A 221      -2.322 -12.268  40.056  1.00112.33           C
ATOM   1392  CG  GLU A 221      -2.574 -13.588  39.331  1.00112.33           C
ATOM   1393  CD  GLU A 221      -1.366 -14.476  39.598  1.00112.33           C
ATOM   1394  OE1 GLU A 221      -0.438 -14.009  40.312  1.00112.33           O
ATOM   1395  OE2 GLU A 221      -1.350 -15.628  39.088  1.00112.33           O
ATOM   1396  C   GLU A 221      -3.059 -10.973  38.122  1.00112.33           C
ATOM   1397  O   GLU A 221      -2.106 -10.333  37.680  1.00112.33           O
ATOM   1398  N   VAL A 222      -3.967 -11.580  37.325  1.00108.14           N
ATOM   1399  CA  VAL A 222      -3.828 -11.548  35.893  1.00108.14           C
ATOM   1400  CB  VAL A 222      -4.982 -12.101  35.104  1.00108.14           C
ATOM   1401  CG1 VAL A 222      -5.202 -13.577  35.476  1.00108.14           C
ATOM   1402  CG2 VAL A 222      -6.196 -11.178  35.287  1.00108.14           C
ATOM   1403  C   VAL A 222      -3.675 -10.133  35.458  1.00108.14           C
ATOM   1404  O   VAL A 222      -4.122  -9.182  36.098  1.00108.14           O
ATOM   1405  N   PRO A 223      -2.982 -10.024  34.368  1.00163.38           N
ATOM   1406  CA  PRO A 223      -2.670  -8.742  33.809  1.00163.38           C
ATOM   1407  CD  PRO A 223      -1.948 -11.006  34.079  1.00163.38           C
ATOM   1408  CB  PRO A 223      -1.550  -8.986  32.801  1.00163.38           C
ATOM   1409  CG  PRO A 223      -0.840 -10.237  33.344  1.00163.38           C
ATOM   1410  C   PRO A 223      -3.867  -8.090  33.211  1.00163.38           C
ATOM   1411  O   PRO A 223      -4.915  -8.728  33.110  1.00163.38           O
ATOM   1412  N   GLU A 224      -3.709  -6.804  32.837  1.00209.40           N
ATOM   1413  CA  GLU A 224      -4.739  -6.013  32.239  1.00209.40           C
ATOM   1414  CB  GLU A 224      -4.150  -4.731  31.616  1.00209.40           C
ATOM   1415  CG  GLU A 224      -3.401  -3.868  32.640  1.00209.40           C
ATOM   1416  CD  GLU A 224      -2.581  -2.802  31.916  1.00209.40           C
ATOM   1417  OE1 GLU A 224      -1.518  -3.154  31.337  1.00209.40           O
ATOM   1418  OE2 GLU A 224      -3.007  -1.617  31.945  1.00209.40           O
ATOM   1419  C   GLU A 224      -5.292  -6.863  31.145  1.00209.40           C
ATOM   1420  O   GLU A 224      -4.551  -7.341  30.289  1.00209.40           O
ATOM   1421  N   GLU A 225      -6.618  -7.096  31.154  1.00290.85           N
ATOM   1422  CA  GLU A 225      -7.128  -8.013  30.182  1.00290.85           C
ATOM   1423  CB  GLU A 225      -7.829  -9.231  30.808  1.00290.85           C
ATOM   1424  CG  GLU A 225      -8.104 -10.353  29.807  1.00290.85           C
ATOM   1425  CD  GLU A 225      -6.784 -11.065  29.546  1.00290.85           C
ATOM   1426  OE1 GLU A 225      -5.795 -10.755  30.263  1.00290.85           O
ATOM   1427  OE2 GLU A 225      -6.746 -11.925  28.627  1.00290.85           O
ATOM   1428  C   GLU A 225      -8.132  -7.336  29.314  1.00290.85           C
ATOM   1429  O   GLU A 225      -9.029  -6.640  29.790  1.00290.85           O
ATOM   1430  N   THR A 226      -7.990  -7.543  27.993  1.00185.49           N
ATOM   1431  CA  THR A 226      -8.925  -7.020  27.048  1.00185.49           C
ATOM   1432  CB  THR A 226      -8.282  -6.465  25.808  1.00185.49           C
ATOM   1433  OG1 THR A 226      -7.366  -5.434  26.148  1.00185.49           O
ATOM   1434  CG2 THR A 226      -9.382  -5.907  24.888  1.00185.49           C
ATOM   1435  C   THR A 226      -9.734  -8.205  26.640  1.00185.49           C
ATOM   1436  O   THR A 226      -9.265  -9.337  26.731  1.00185.49           O
ATOM   1437  N   LYS A 227     -10.986  -7.989  26.203  1.00129.18           N
ATOM   1438  CA  LYS A 227     -11.780  -9.122  25.835  1.00129.18           C
ATOM   1439  CB  LYS A 227     -13.220  -8.758  25.432  1.00129.18           C
ATOM   1440  CG  LYS A 227     -14.165  -8.650  26.633  1.00129.18           C
ATOM   1441  CD  LYS A 227     -13.783  -7.567  27.643  1.00129.18           C
ATOM   1442  CE  LYS A 227     -14.648  -7.590  28.906  1.00129.18           C
ATOM   1443  NZ  LYS A 227     -14.076  -6.690  29.932  1.00129.18           N
ATOM   1444  C   LYS A 227     -11.112  -9.818  24.699  1.00129.18           C
ATOM   1445  O   LYS A 227     -11.032 -11.046  24.679  1.00129.18           O
ATOM   1446  N   MET A 228     -10.587  -9.055  23.724  1.00169.75           N
ATOM   1447  CA  MET A 228      -9.931  -9.706  22.630  1.00169.75           C
ATOM   1448  CB  MET A 228      -9.528  -8.773  21.476  1.00169.75           C
ATOM   1449  CG  MET A 228     -10.695  -8.229  20.653  1.00169.75           C
ATOM   1450  SD  MET A 228     -10.165  -7.135  19.303  1.00169.75           S
ATOM   1451  CE  MET A 228      -9.249  -8.441  18.433  1.00169.75           C
ATOM   1452  C   MET A 228      -8.670 -10.296  23.160  1.00169.75           C
ATOM   1453  O   MET A 228      -8.138  -9.844  24.173  1.00169.75           O
ATOM   1454  N   VAL A 229      -8.169 -11.353  22.495  1.00117.15           N
ATOM   1455  CA  VAL A 229      -6.939 -11.920  22.952  1.00117.15           C
ATOM   1456  CB  VAL A 229      -6.577 -13.205  22.260  1.00117.15           C
ATOM   1457  CG1 VAL A 229      -7.702 -14.221  22.523  1.00117.15           C
ATOM   1458  CG2 VAL A 229      -6.326 -12.929  20.768  1.00117.15           C
ATOM   1459  C   VAL A 229      -5.903 -10.895  22.638  1.00117.15           C
ATOM   1460  O   VAL A 229      -5.893 -10.325  21.548  1.00117.15           O
ATOM   1461  N   ILE A 230      -4.999 -10.619  23.595  1.00120.67           N
ATOM   1462  CA  ILE A 230      -4.040  -9.587  23.344  1.00120.67           C
ATOM   1463  CB  ILE A 230      -3.183  -9.252  24.533  1.00120.67           C
ATOM   1464  CG1 ILE A 230      -2.341 -10.465  24.962  1.00120.67           C
ATOM   1465  CG2 ILE A 230      -4.104  -8.711  25.639  1.00120.67           C
ATOM   1466  CD1 ILE A 230      -1.249 -10.118  25.974  1.00120.67           C
ATOM   1467  C   ILE A 230      -3.163 -10.052  22.234  1.00120.67           C
ATOM   1468  O   ILE A 230      -2.651 -11.170  22.256  1.00120.67           O
ATOM   1469  N   LYS A 231      -2.994  -9.195  21.209  1.00254.24           N
ATOM   1470  CA  LYS A 231      -2.191  -9.562  20.083  1.00254.24           C
ATOM   1471  CB  LYS A 231      -3.003  -9.852  18.809  1.00254.24           C
ATOM   1472  CG  LYS A 231      -3.992 -11.014  18.948  1.00254.24           C
ATOM   1473  CD  LYS A 231      -3.346 -12.347  19.336  1.00254.24           C
ATOM   1474  CE  LYS A 231      -2.273 -12.818  18.352  1.00254.24           C
ATOM   1475  NZ  LYS A 231      -2.846 -12.925  16.992  1.00254.24           N
ATOM   1476  C   LYS A 231      -1.300  -8.405  19.770  1.00254.24           C
ATOM   1477  O   LYS A 231      -1.293  -7.396  20.473  1.00254.24           O
ATOM   1478  N   LYS A 232      -0.499  -8.553  18.698  1.00194.53           N
ATOM   1479  CA  LYS A 232       0.401  -7.527  18.259  1.00194.53           C
ATOM   1480  CB  LYS A 232       1.792  -8.048  17.862  1.00194.53           C
ATOM   1481  CG  LYS A 232       2.799  -8.094  19.011  1.00194.53           C
ATOM   1482  CD  LYS A 232       3.108  -6.702  19.572  1.00194.53           C
ATOM   1483  CE  LYS A 232       4.373  -6.641  20.431  1.00194.53           C
ATOM   1484  NZ  LYS A 232       5.570  -6.611  19.559  1.00194.53           N
ATOM   1485  C   LYS A 232      -0.180  -6.902  17.039  1.00194.53           C
ATOM   1486  O   LYS A 232      -0.808  -5.847  17.104  1.00194.53           O
ATOM   1487  N   GLY A 233       0.023  -7.553  15.880  1.00 75.94           N
ATOM   1488  CA  GLY A 233      -0.453  -7.003  14.650  1.00 75.94           C
ATOM   1489  C   GLY A 233      -1.939  -7.110  14.655  1.00 75.94           C
ATOM   1490  O   GLY A 233      -2.539  -7.626  15.596  1.00 75.94           O
ATOM   1491  N   LEU A 234      -2.572  -6.593  13.587  1.00157.89           N
ATOM   1492  CA  LEU A 234      -3.999  -6.613  13.501  1.00157.89           C
ATOM   1493  CB  LEU A 234      -4.626  -5.265  13.113  1.00157.89           C
ATOM   1494  CG  LEU A 234      -4.494  -4.206  14.222  1.00157.89           C
ATOM   1495  CD1 LEU A 234      -5.229  -2.908  13.851  1.00157.89           C
ATOM   1496  CD2 LEU A 234      -4.940  -4.776  15.578  1.00157.89           C
ATOM   1497  C   LEU A 234      -4.403  -7.621  12.482  1.00157.89           C
ATOM   1498  O   LEU A 234      -3.615  -8.475  12.078  1.00157.89           O
ATOM   1499  N   GLU A 235      -5.679  -7.548  12.064  1.00 73.38           N
ATOM   1500  CA  GLU A 235      -6.216  -8.502  11.143  1.00 73.38           C
ATOM   1501  CB  GLU A 235      -7.676  -8.207  10.769  1.00 73.38           C
ATOM   1502  CG  GLU A 235      -8.674  -8.389  11.911  1.00 73.38           C
ATOM   1503  CD  GLU A 235     -10.040  -8.034  11.347  1.00 73.38           C
ATOM   1504  OE1 GLU A 235     -10.152  -6.938  10.735  1.00 73.38           O
ATOM   1505  OE2 GLU A 235     -10.989  -8.845  11.519  1.00 73.38           O
ATOM   1506  C   GLU A 235      -5.443  -8.450   9.861  1.00 73.38           C
ATOM   1507  O   GLU A 235      -5.033  -9.478   9.329  1.00 73.38           O
ATOM   1508  N   PHE A 236      -5.199  -7.249   9.319  1.00152.44           N
ATOM   1509  CA  PHE A 236      -4.481  -7.227   8.082  1.00152.44           C
ATOM   1510  CB  PHE A 236      -4.792  -5.985   7.218  1.00152.44           C
ATOM   1511  CG  PHE A 236      -4.934  -4.726   8.035  1.00152.44           C
ATOM   1512  CD1 PHE A 236      -4.317  -4.509   9.249  1.00152.44           C
ATOM   1513  CD2 PHE A 236      -5.791  -3.751   7.577  1.00152.44           C
ATOM   1514  CE1 PHE A 236      -4.508  -3.337   9.948  1.00152.44           C
ATOM   1515  CE2 PHE A 236      -5.988  -2.576   8.264  1.00152.44           C
ATOM   1516  CZ  PHE A 236      -5.341  -2.362   9.454  1.00152.44           C
ATOM   1517  C   PHE A 236      -3.009  -7.256   8.345  1.00152.44           C
ATOM   1518  O   PHE A 236      -2.358  -6.216   8.429  1.00152.44           O
ATOM   1519  N   LYS A 237      -2.404  -8.454   8.439  1.00155.66           N
ATOM   1520  CA  LYS A 237      -1.002  -8.365   8.692  1.00155.66           C
ATOM   1521  CB  LYS A 237      -0.397  -9.349   9.732  1.00155.66           C
ATOM   1522  CG  LYS A 237      -0.369 -10.851   9.452  1.00155.66           C
ATOM   1523  CD  LYS A 237       0.500 -11.590  10.482  1.00155.66           C
ATOM   1524  CE  LYS A 237       0.379 -11.016  11.901  1.00155.66           C
ATOM   1525  NZ  LYS A 237       1.336 -11.680  12.817  1.00155.66           N
ATOM   1526  C   LYS A 237      -0.243  -8.263   7.405  1.00155.66           C
ATOM   1527  O   LYS A 237      -0.798  -8.397   6.314  1.00155.66           O
ATOM   1528  N   ASP A 238       1.060  -7.942   7.522  1.00 92.68           N
ATOM   1529  CA  ASP A 238       1.914  -7.646   6.406  1.00 92.68           C
ATOM   1530  CB  ASP A 238       3.224  -6.980   6.857  1.00 92.68           C
ATOM   1531  CG  ASP A 238       4.014  -6.570   5.628  1.00 92.68           C
ATOM   1532  OD1 ASP A 238       3.378  -6.235   4.595  1.00 92.68           O
ATOM   1533  OD2 ASP A 238       5.272  -6.566   5.716  1.00 92.68           O
ATOM   1534  C   ASP A 238       2.277  -8.898   5.664  1.00 92.68           C
ATOM   1535  O   ASP A 238       2.233  -9.999   6.210  1.00 92.68           O
ATOM   1536  N   GLY A 239       2.670  -8.730   4.382  1.00 40.99           N
ATOM   1537  CA  GLY A 239       3.092  -9.790   3.514  1.00 40.99           C
ATOM   1538  C   GLY A 239       2.080  -9.963   2.414  1.00 40.99           C
ATOM   1539  O   GLY A 239       0.879 -10.035   2.665  1.00 40.99           O
ATOM   1540  N   MET A 240       2.577 -10.099   1.162  1.00 91.83           N
ATOM   1541  CA  MET A 240       1.783 -10.160  -0.044  1.00 91.83           C
ATOM   1542  CB  MET A 240       2.665 -10.385  -1.300  1.00 91.83           C
ATOM   1543  CG  MET A 240       1.965 -10.722  -2.631  1.00 91.83           C
ATOM   1544  SD  MET A 240       3.098 -10.615  -4.061  1.00 91.83           S
ATOM   1545  CE  MET A 240       2.266 -11.627  -5.304  1.00 91.83           C
ATOM   1546  C   MET A 240       0.810 -11.297   0.024  1.00 91.83           C
ATOM   1547  O   MET A 240       1.123 -12.343   0.586  1.00 91.83           O
ATOM   1548  N   ASN A 241      -0.427 -11.111  -0.503  1.00157.54           N
ATOM   1549  CA  ASN A 241      -1.275 -12.263  -0.536  1.00157.54           C
ATOM   1550  CB  ASN A 241      -2.730 -12.121  -0.019  1.00157.54           C
ATOM   1551  CG  ASN A 241      -3.652 -11.461  -1.014  1.00157.54           C
ATOM   1552  OD1 ASN A 241      -4.207 -12.138  -1.875  1.00157.54           O
ATOM   1553  ND2 ASN A 241      -3.827 -10.121  -0.900  1.00157.54           N
ATOM   1554  C   ASN A 241      -1.205 -12.782  -1.947  1.00157.54           C
ATOM   1555  O   ASN A 241      -1.842 -12.283  -2.876  1.00157.54           O
ATOM   1556  N   VAL A 242      -0.350 -13.805  -2.131  1.00 58.07           N
ATOM   1557  CA  VAL A 242      -0.067 -14.366  -3.419  1.00 58.07           C
ATOM   1558  CB  VAL A 242       0.997 -15.424  -3.384  1.00 58.07           C
ATOM   1559  CG1 VAL A 242       1.192 -15.958  -4.814  1.00 58.07           C
ATOM   1560  CG2 VAL A 242       2.270 -14.830  -2.758  1.00 58.07           C
ATOM   1561  C   VAL A 242      -1.299 -15.006  -3.980  1.00 58.07           C
ATOM   1562  O   VAL A 242      -1.620 -14.787  -5.146  1.00 58.07           O
ATOM   1563  N   LEU A 243      -2.037 -15.781  -3.153  1.00176.62           N
ATOM   1564  CA  LEU A 243      -3.188 -16.519  -3.609  1.00176.62           C
ATOM   1565  CB  LEU A 243      -3.965 -17.249  -2.497  1.00176.62           C
ATOM   1566  CG  LEU A 243      -3.177 -18.294  -1.695  1.00176.62           C
ATOM   1567  CD1 LEU A 243      -2.587 -19.379  -2.609  1.00176.62           C
ATOM   1568  CD2 LEU A 243      -2.161 -17.632  -0.755  1.00176.62           C
ATOM   1569  C   LEU A 243      -4.205 -15.576  -4.168  1.00176.62           C
ATOM   1570  O   LEU A 243      -4.798 -15.838  -5.212  1.00176.62           O
ATOM   1571  N   GLY A 244      -4.448 -14.456  -3.473  1.00 41.65           N
ATOM   1572  CA  GLY A 244      -5.445 -13.507  -3.890  1.00 41.65           C
ATOM   1573  C   GLY A 244      -5.083 -12.927  -5.222  1.00 41.65           C
ATOM   1574  O   GLY A 244      -5.971 -12.609  -6.010  1.00 41.65           O
ATOM   1575  N   LEU A 245      -3.778 -12.669  -5.458  1.00 70.35           N
ATOM   1576  CA  LEU A 245      -3.298 -12.153  -6.714  1.00 70.35           C
ATOM   1577  CB  LEU A 245      -1.861 -11.594  -6.655  1.00 70.35           C
ATOM   1578  CG  LEU A 245      -1.732 -10.283  -5.848  1.00 70.35           C
ATOM   1579  CD1 LEU A 245      -0.311  -9.699  -5.942  1.00 70.35           C
ATOM   1580  CD2 LEU A 245      -2.816  -9.268  -6.250  1.00 70.35           C
ATOM   1581  C   LEU A 245      -3.354 -13.212  -7.783  1.00 70.35           C
ATOM   1582  O   LEU A 245      -3.677 -12.916  -8.931  1.00 70.35           O
ATOM   1583  N   ILE A 246      -3.025 -14.479  -7.452  1.00 86.63           N
ATOM   1584  CA  ILE A 246      -3.035 -15.504  -8.459  1.00 86.63           C
ATOM   1585  CB  ILE A 246      -2.518 -16.842  -7.987  1.00 86.63           C
ATOM   1586  CG1 ILE A 246      -2.220 -17.752  -9.189  1.00 86.63           C
ATOM   1587  CG2 ILE A 246      -3.519 -17.462  -7.003  1.00 86.63           C
ATOM   1588  CD1 ILE A 246      -1.432 -19.007  -8.818  1.00 86.63           C
ATOM   1589  C   ILE A 246      -4.443 -15.662  -8.954  1.00 86.63           C
ATOM   1590  O   ILE A 246      -4.666 -15.784 -10.158  1.00 86.63           O
ATOM   1591  N   GLY A 247      -5.434 -15.659  -8.034  1.00 38.26           N
ATOM   1592  CA  GLY A 247      -6.811 -15.827  -8.422  1.00 38.26           C
ATOM   1593  C   GLY A 247      -7.245 -14.697  -9.311  1.00 38.26           C
ATOM   1594  O   GLY A 247      -7.737 -14.926 -10.414  1.00 38.26           O
ATOM   1595  N   PHE A 248      -7.009 -13.442  -8.880  1.00 60.88           N
ATOM   1596  CA  PHE A 248      -7.450 -12.284  -9.610  1.00 60.88           C
ATOM   1597  CB  PHE A 248      -7.073 -10.971  -8.895  1.00 60.88           C
ATOM   1598  CG  PHE A 248      -7.443  -9.816  -9.763  1.00 60.88           C
ATOM   1599  CD1 PHE A 248      -8.742  -9.367  -9.837  1.00 60.88           C
ATOM   1600  CD2 PHE A 248      -6.475  -9.170 -10.497  1.00 60.88           C
ATOM   1601  CE1 PHE A 248      -9.067  -8.297 -10.639  1.00 60.88           C
ATOM   1602  CE2 PHE A 248      -6.794  -8.101 -11.299  1.00 60.88           C
ATOM   1603  CZ  PHE A 248      -8.094  -7.663 -11.373  1.00 60.88           C
ATOM   1604  C   PHE A 248      -6.819 -12.272 -10.968  1.00 60.88           C
ATOM   1605  O   PHE A 248      -7.493 -11.995 -11.958  1.00 60.88           O
ATOM   1606  N   PHE A 249      -5.509 -12.573 -11.063  1.00120.64           N
ATOM   1607  CA  PHE A 249      -4.872 -12.495 -12.346  1.00120.64           C
ATOM   1608  CB  PHE A 249      -3.335 -12.443 -12.317  1.00120.64           C
ATOM   1609  CG  PHE A 249      -3.100 -11.107 -11.691  1.00120.64           C
ATOM   1610  CD1 PHE A 249      -3.548  -9.970 -12.324  1.00120.64           C
ATOM   1611  CD2 PHE A 249      -2.511 -10.980 -10.456  1.00120.64           C
ATOM   1612  CE1 PHE A 249      -3.373  -8.730 -11.757  1.00120.64           C
ATOM   1613  CE2 PHE A 249      -2.328  -9.745  -9.881  1.00120.64           C
ATOM   1614  CZ  PHE A 249      -2.761  -8.616 -10.531  1.00120.64           C
ATOM   1615  C   PHE A 249      -5.409 -13.525 -13.291  1.00120.64           C
ATOM   1616  O   PHE A 249      -5.537 -13.248 -14.482  1.00120.64           O
ATOM   1617  N   ILE A 250      -5.732 -14.744 -12.811  1.00139.70           N
ATOM   1618  CA  ILE A 250      -6.275 -15.715 -13.717  1.00139.70           C
ATOM   1619  CB  ILE A 250      -6.287 -17.121 -13.178  1.00139.70           C
ATOM   1620  CG1 ILE A 250      -7.030 -17.233 -11.848  1.00139.70           C
ATOM   1621  CG2 ILE A 250      -4.832 -17.602 -13.113  1.00139.70           C
ATOM   1622  CD1 ILE A 250      -7.047 -18.662 -11.309  1.00139.70           C
ATOM   1623  C   ILE A 250      -7.609 -15.265 -14.250  1.00139.70           C
ATOM   1624  O   ILE A 250      -7.849 -15.373 -15.448  1.00139.70           O
ATOM   1625  N   ALA A 251      -8.503 -14.716 -13.402  1.00 37.22           N
ATOM   1626  CA  ALA A 251      -9.797 -14.255 -13.844  1.00 37.22           C
ATOM   1627  CB  ALA A 251     -10.665 -13.726 -12.688  1.00 37.22           C
ATOM   1628  C   ALA A 251      -9.621 -13.127 -14.820  1.00 37.22           C
ATOM   1629  O   ALA A 251     -10.365 -13.011 -15.793  1.00 37.22           O
ATOM   1630  N   PHE A 252      -8.636 -12.248 -14.554  1.00 70.68           N
ATOM   1631  CA  PHE A 252      -8.340 -11.088 -15.349  1.00 70.68           C
ATOM   1632  CB  PHE A 252      -7.261 -10.218 -14.671  1.00 70.68           C
ATOM   1633  CG  PHE A 252      -7.297  -8.831 -15.219  1.00 70.68           C
ATOM   1634  CD1 PHE A 252      -8.305  -7.972 -14.845  1.00 70.68           C
ATOM   1635  CD2 PHE A 252      -6.319  -8.368 -16.067  1.00 70.68           C
ATOM   1636  CE1 PHE A 252      -8.349  -6.687 -15.330  1.00 70.68           C
ATOM   1637  CE2 PHE A 252      -6.356  -7.084 -16.557  1.00 70.68           C
ATOM   1638  CZ  PHE A 252      -7.375  -6.240 -16.190  1.00 70.68           C
ATOM   1639  C   PHE A 252      -7.842 -11.544 -16.696  1.00 70.68           C
ATOM   1640  O   PHE A 252      -8.159 -10.937 -17.718  1.00 70.68           O
ATOM   1641  N   GLY A 253      -7.022 -12.618 -16.723  1.00 27.69           N
ATOM   1642  CA  GLY A 253      -6.471 -13.147 -17.943  1.00 27.69           C
ATOM   1643  C   GLY A 253      -7.580 -13.644 -18.824  1.00 27.69           C
ATOM   1644  O   GLY A 253      -7.569 -13.399 -20.030  1.00 27.69           O
ATOM   1645  N   ILE A 254      -8.567 -14.362 -18.243  1.00 95.65           N
ATOM   1646  CA  ILE A 254      -9.676 -14.872 -19.006  1.00 95.65           C
ATOM   1647  CB  ILE A 254     -10.663 -15.727 -18.250  1.00 95.65           C
ATOM   1648  CG1 ILE A 254     -10.143 -17.158 -18.011  1.00 95.65           C
ATOM   1649  CG2 ILE A 254     -11.980 -15.704 -19.044  1.00 95.65           C
ATOM   1650  CD1 ILE A 254      -9.043 -17.297 -16.972  1.00 95.65           C
ATOM   1651  C   ILE A 254     -10.456 -13.729 -19.578  1.00 95.65           C
ATOM   1652  O   ILE A 254     -10.915 -13.803 -20.716  1.00 95.65           O
ATOM   1653  N   ALA A 255     -10.633 -12.646 -18.796  1.00 38.01           N
ATOM   1654  CA  ALA A 255     -11.418 -11.511 -19.200  1.00 38.01           C
ATOM   1655  CB  ALA A 255     -11.483 -10.418 -18.119  1.00 38.01           C
ATOM   1656  C   ALA A 255     -10.833 -10.885 -20.433  1.00 38.01           C
ATOM   1657  O   ALA A 255     -11.573 -10.430 -21.304  1.00 38.01           O
ATOM   1658  N   MET A 256      -9.490 -10.789 -20.511  1.00 46.49           N
ATOM   1659  CA  MET A 256      -8.821 -10.244 -21.662  1.00 46.49           C
ATOM   1660  CB  MET A 256      -7.310 -10.089 -21.441  1.00 46.49           C
ATOM   1661  CG  MET A 256      -6.968  -9.071 -20.354  1.00 46.49           C
ATOM   1662  SD  MET A 256      -5.188  -8.869 -20.076  1.00 46.49           S
ATOM   1663  CE  MET A 256      -4.913  -8.257 -21.760  1.00 46.49           C
ATOM   1664  C   MET A 256      -9.015 -11.189 -22.809  1.00 46.49           C
ATOM   1665  O   MET A 256      -9.148 -10.782 -23.960  1.00 46.49           O
ATOM   1666  N   GLY A 257      -9.002 -12.499 -22.520  1.00 27.72           N
ATOM   1667  CA  GLY A 257      -9.167 -13.500 -23.535  1.00 27.72           C
ATOM   1668  C   GLY A 257     -10.539 -13.374 -24.124  1.00 27.72           C
ATOM   1669  O   GLY A 257     -10.727 -13.600 -25.318  1.00 27.72           O
ATOM   1670  N   LYS A 258     -11.537 -13.044 -23.278  1.00 48.78           N
ATOM   1671  CA  LYS A 258     -12.909 -12.910 -23.689  1.00 48.78           C
ATOM   1672  CB  LYS A 258     -13.820 -12.485 -22.522  1.00 48.78           C
ATOM   1673  CG  LYS A 258     -15.294 -12.326 -22.900  1.00 48.78           C
ATOM   1674  CD  LYS A 258     -16.211 -12.117 -21.694  1.00 48.78           C
ATOM   1675  CE  LYS A 258     -17.644 -11.738 -22.071  1.00 48.78           C
ATOM   1676  NZ  LYS A 258     -18.456 -11.555 -20.847  1.00 48.78           N
ATOM   1677  C   LYS A 258     -13.015 -11.823 -24.714  1.00 48.78           C
ATOM   1678  O   LYS A 258     -13.656 -11.994 -25.750  1.00 48.78           O
ATOM   1679  N   MET A 259     -12.368 -10.674 -24.443  1.00 88.83           N
ATOM   1680  CA  MET A 259     -12.410  -9.520 -25.296  1.00 88.83           C
ATOM   1681  CB  MET A 259     -11.814  -8.280 -24.617  1.00 88.83           C
ATOM   1682  CG  MET A 259     -12.440  -7.992 -23.255  1.00 88.83           C
ATOM   1683  SD  MET A 259     -11.703  -6.594 -22.362  1.00 88.83           S
ATOM   1684  CE  MET A 259     -12.597  -5.343 -23.322  1.00 88.83           C
ATOM   1685  C   MET A 259     -11.553  -9.799 -26.490  1.00 88.83           C
ATOM   1686  O   MET A 259     -10.759 -10.738 -26.495  1.00 88.83           O
ATOM   1687  N   GLY A 260     -11.690  -8.957 -27.534  1.00 35.11           N
ATOM   1688  CA  GLY A 260     -10.987  -9.149 -28.769  1.00 35.11           C
ATOM   1689  C   GLY A 260      -9.722  -8.348 -28.761  1.00 35.11           C
ATOM   1690  O   GLY A 260      -8.871  -8.508 -27.888  1.00 35.11           O
ATOM   1691  N   ASP A 261      -9.576  -7.483 -29.784  1.00 40.02           N
ATOM   1692  CA  ASP A 261      -8.421  -6.666 -30.035  1.00 40.02           C
ATOM   1693  CB  ASP A 261      -8.550  -5.845 -31.330  1.00 40.02           C
ATOM   1694  CG  ASP A 261      -8.504  -6.807 -32.508  1.00 40.02           C
ATOM   1695  OD1 ASP A 261      -8.237  -8.017 -32.276  1.00 40.02           O
ATOM   1696  OD2 ASP A 261      -8.732  -6.345 -33.658  1.00 40.02           O
ATOM   1697  C   ASP A 261      -8.221  -5.694 -28.914  1.00 40.02           C
ATOM   1698  O   ASP A 261      -7.089  -5.303 -28.632  1.00 40.02           O
ATOM   1699  N   GLN A 262      -9.312  -5.262 -28.254  1.00115.13           N
ATOM   1700  CA  GLN A 262      -9.194  -4.300 -27.193  1.00115.13           C
ATOM   1701  CB  GLN A 262     -10.532  -3.992 -26.497  1.00115.13           C
ATOM   1702  CG  GLN A 262     -11.465  -3.070 -27.278  1.00115.13           C
ATOM   1703  CD  GLN A 262     -10.999  -1.640 -27.035  1.00115.13           C
ATOM   1704  OE1 GLN A 262      -9.912  -1.409 -26.507  1.00115.13           O
ATOM   1705  NE2 GLN A 262     -11.847  -0.649 -27.423  1.00115.13           N
ATOM   1706  C   GLN A 262      -8.311  -4.872 -26.131  1.00115.13           C
ATOM   1707  O   GLN A 262      -7.480  -4.173 -25.554  1.00115.13           O
ATOM   1708  N   ALA A 263      -8.488  -6.171 -25.851  1.00 45.49           N
ATOM   1709  CA  ALA A 263      -7.763  -6.894 -24.848  1.00 45.49           C
ATOM   1710  CB  ALA A 263      -8.259  -8.327 -24.708  1.00 45.49           C
ATOM   1711  C   ALA A 263      -6.307  -6.974 -25.188  1.00 45.49           C
ATOM   1712  O   ALA A 263      -5.460  -7.009 -24.297  1.00 45.49           O
ATOM   1713  N   LYS A 264      -5.984  -7.025 -26.493  1.00 70.06           N
ATOM   1714  CA  LYS A 264      -4.646  -7.243 -26.972  1.00 70.06           C
ATOM   1715  CB  LYS A 264      -4.550  -7.183 -28.508  1.00 70.06           C
ATOM   1716  CG  LYS A 264      -3.139  -7.416 -29.050  1.00 70.06           C
ATOM   1717  CD  LYS A 264      -3.102  -7.667 -30.559  1.00 70.06           C
ATOM   1718  CE  LYS A 264      -1.691  -7.883 -31.111  1.00 70.06           C
ATOM   1719  NZ  LYS A 264      -0.925  -6.618 -31.046  1.00 70.06           N
ATOM   1720  C   LYS A 264      -3.688  -6.224 -26.430  1.00 70.06           C
ATOM   1721  O   LYS A 264      -2.549  -6.567 -26.115  1.00 70.06           O
ATOM   1722  N   LEU A 265      -4.090  -4.946 -26.300  1.00106.40           N
ATOM   1723  CA  LEU A 265      -3.127  -3.965 -25.869  1.00106.40           C
ATOM   1724  CB  LEU A 265      -3.680  -2.519 -25.849  1.00106.40           C
ATOM   1725  CG  LEU A 265      -2.633  -1.382 -25.673  1.00106.40           C
ATOM   1726  CD1 LEU A 265      -3.316  -0.008 -25.673  1.00106.40           C
ATOM   1727  CD2 LEU A 265      -1.739  -1.536 -24.432  1.00106.40           C
ATOM   1728  C   LEU A 265      -2.648  -4.322 -24.492  1.00106.40           C
ATOM   1729  O   LEU A 265      -1.451  -4.258 -24.214  1.00106.40           O
ATOM   1730  N   MET A 266      -3.572  -4.711 -23.595  1.00115.58           N
ATOM   1731  CA  MET A 266      -3.245  -5.043 -22.236  1.00115.58           C
ATOM   1732  CB  MET A 266      -4.501  -5.357 -21.406  1.00115.58           C
ATOM   1733  CG  MET A 266      -4.235  -5.512 -19.910  1.00115.58           C
ATOM   1734  SD  MET A 266      -3.823  -3.959 -19.058  1.00115.58           S
ATOM   1735  CE  MET A 266      -5.488  -3.250 -19.211  1.00115.58           C
ATOM   1736  C   MET A 266      -2.379  -6.266 -22.210  1.00115.58           C
ATOM   1737  O   MET A 266      -1.479  -6.381 -21.378  1.00115.58           O
ATOM   1738  N   VAL A 267      -2.651  -7.239 -23.103  1.00100.91           N
ATOM   1739  CA  VAL A 267      -1.870  -8.439 -23.085  1.00100.91           C
ATOM   1740  CB  VAL A 267      -2.382  -9.523 -23.996  1.00100.91           C
ATOM   1741  CG1 VAL A 267      -2.061  -9.185 -25.458  1.00100.91           C
ATOM   1742  CG2 VAL A 267      -1.793 -10.857 -23.517  1.00100.91           C
ATOM   1743  C   VAL A 267      -0.460  -8.093 -23.452  1.00100.91           C
ATOM   1744  O   VAL A 267       0.485  -8.574 -22.831  1.00100.91           O
ATOM   1745  N   ASP A 268      -0.291  -7.219 -24.463  1.00 75.04           N
ATOM   1746  CA  ASP A 268       1.008  -6.820 -24.931  1.00 75.04           C
ATOM   1747  CB  ASP A 268       0.922  -5.878 -26.142  1.00 75.04           C
ATOM   1748  CG  ASP A 268       2.288  -5.842 -26.803  1.00 75.04           C
ATOM   1749  OD1 ASP A 268       3.253  -6.386 -26.202  1.00 75.04           O
ATOM   1750  OD2 ASP A 268       2.384  -5.273 -27.923  1.00 75.04           O
ATOM   1751  C   ASP A 268       1.711  -6.092 -23.826  1.00 75.04           C
ATOM   1752  O   ASP A 268       2.919  -6.239 -23.642  1.00 75.04           O
ATOM   1753  N   PHE A 269       0.958  -5.275 -23.065  1.00104.10           N
ATOM   1754  CA  PHE A 269       1.497  -4.504 -21.981  1.00104.10           C
ATOM   1755  CB  PHE A 269       0.402  -3.645 -21.323  1.00104.10           C
ATOM   1756  CG  PHE A 269       0.970  -2.847 -20.200  1.00104.10           C
ATOM   1757  CD1 PHE A 269       1.101  -3.397 -18.947  1.00104.10           C
ATOM   1758  CD2 PHE A 269       1.355  -1.540 -20.398  1.00104.10           C
ATOM   1759  CE1 PHE A 269       1.617  -2.658 -17.908  1.00104.10           C
ATOM   1760  CE2 PHE A 269       1.871  -0.797 -19.363  1.00104.10           C
ATOM   1761  CZ  PHE A 269       2.004  -1.356 -18.116  1.00104.10           C
ATOM   1762  C   PHE A 269       2.046  -5.451 -20.957  1.00104.10           C
ATOM   1763  O   PHE A 269       3.181  -5.301 -20.511  1.00104.10           O
ATOM   1764  N   PHE A 270       1.256  -6.474 -20.583  1.00 80.61           N
ATOM   1765  CA  PHE A 270       1.627  -7.445 -19.588  1.00 80.61           C
ATOM   1766  CB  PHE A 270       0.476  -8.368 -19.156  1.00 80.61           C
ATOM   1767  CG  PHE A 270      -0.397  -7.595 -18.229  1.00 80.61           C
ATOM   1768  CD1 PHE A 270      -0.012  -7.413 -16.921  1.00 80.61           C
ATOM   1769  CD2 PHE A 270      -1.593  -7.065 -18.652  1.00 80.61           C
ATOM   1770  CE1 PHE A 270      -0.802  -6.707 -16.046  1.00 80.61           C
ATOM   1771  CE2 PHE A 270      -2.386  -6.358 -17.778  1.00 80.61           C
ATOM   1772  CZ  PHE A 270      -1.993  -6.177 -16.475  1.00 80.61           C
ATOM   1773  C   PHE A 270       2.753  -8.311 -20.063  1.00 80.61           C
ATOM   1774  O   PHE A 270       3.508  -8.832 -19.243  1.00 80.61           O
ATOM   1775  N   ASN A 271       2.829  -8.577 -21.383  1.00 76.31           N
ATOM   1776  CA  ASN A 271       3.888  -9.377 -21.940  1.00 76.31           C
ATOM   1777  CB  ASN A 271       3.722  -9.656 -23.446  1.00 76.31           C
ATOM   1778  CG  ASN A 271       2.830 -10.873 -23.630  1.00 76.31           C
ATOM   1779  OD1 ASN A 271       3.249 -12.000 -23.371  1.00 76.31           O
ATOM   1780  ND2 ASN A 271       1.572 -10.653 -24.096  1.00 76.31           N
ATOM   1781  C   ASN A 271       5.203  -8.673 -21.786  1.00 76.31           C
ATOM   1782  O   ASN A 271       6.207  -9.296 -21.446  1.00 76.31           O
ATOM   1783  N   ILE A 272       5.230  -7.354 -22.053  1.00 98.63           N
ATOM   1784  CA  ILE A 272       6.434  -6.573 -21.995  1.00 98.63           C
ATOM   1785  CB  ILE A 272       6.231  -5.180 -22.502  1.00 98.63           C
ATOM   1786  CG1 ILE A 272       5.666  -5.258 -23.930  1.00 98.63           C
ATOM   1787  CG2 ILE A 272       7.568  -4.426 -22.401  1.00 98.63           C
ATOM   1788  CD1 ILE A 272       6.487  -6.161 -24.850  1.00 98.63           C
ATOM   1789  C   ILE A 272       6.918  -6.526 -20.576  1.00 98.63           C
ATOM   1790  O   ILE A 272       8.120  -6.605 -20.327  1.00 98.63           O
ATOM   1791  N   LEU A 273       5.986  -6.381 -19.610  1.00170.97           N
ATOM   1792  CA  LEU A 273       6.317  -6.350 -18.208  1.00170.97           C
ATOM   1793  CB  LEU A 273       5.137  -6.137 -17.239  1.00170.97           C
ATOM   1794  CG  LEU A 273       4.701  -4.681 -17.019  1.00170.97           C
ATOM   1795  CD1 LEU A 273       5.811  -3.863 -16.341  1.00170.97           C
ATOM   1796  CD2 LEU A 273       4.197  -4.042 -18.310  1.00170.97           C
ATOM   1797  C   LEU A 273       6.902  -7.659 -17.770  1.00170.97           C
ATOM   1798  O   LEU A 273       7.733  -7.693 -16.866  1.00170.97           O
ATOM   1799  N   ASN A 274       6.424  -8.785 -18.326  1.00 59.97           N
ATOM   1800  CA  ASN A 274       6.916 -10.070 -17.907  1.00 59.97           C
ATOM   1801  CB  ASN A 274       6.127 -11.237 -18.539  1.00 59.97           C
ATOM   1802  CG  ASN A 274       6.610 -12.562 -17.954  1.00 59.97           C
ATOM   1803  OD1 ASN A 274       7.510 -13.205 -18.494  1.00 59.97           O
ATOM   1804  ND2 ASN A 274       5.996 -12.985 -16.815  1.00 59.97           N
ATOM   1805  C   ASN A 274       8.358 -10.228 -18.291  1.00 59.97           C
ATOM   1806  O   ASN A 274       9.184 -10.623 -17.470  1.00 59.97           O
ATOM   1807  N   GLU A 275       8.697  -9.899 -19.552  1.00 84.16           N
ATOM   1808  CA  GLU A 275      10.029 -10.066 -20.068  1.00 84.16           C
ATOM   1809  CB  GLU A 275      10.126  -9.770 -21.575  1.00 84.16           C
ATOM   1810  CG  GLU A 275      11.551  -9.857 -22.126  1.00 84.16           C
ATOM   1811  CD  GLU A 275      12.072 -11.270 -21.908  1.00 84.16           C
ATOM   1812  OE1 GLU A 275      11.376 -12.238 -22.317  1.00 84.16           O
ATOM   1813  OE2 GLU A 275      13.179 -11.394 -21.320  1.00 84.16           O
ATOM   1814  C   GLU A 275      10.992  -9.162 -19.358  1.00 84.16           C
ATOM   1815  O   GLU A 275      12.117  -9.558 -19.061  1.00 84.16           O
ATOM   1816  N   ILE A 276      10.566  -7.920 -19.064  1.00122.72           N
ATOM   1817  CA  ILE A 276      11.400  -6.920 -18.460  1.00122.72           C
ATOM   1818  CB  ILE A 276      10.669  -5.600 -18.376  1.00122.72           C
ATOM   1819  CG1 ILE A 276      11.638  -4.433 -18.164  1.00122.72           C
ATOM   1820  CG2 ILE A 276       9.546  -5.694 -17.335  1.00122.72           C
ATOM   1821  CD1 ILE A 276      12.359  -4.058 -19.453  1.00122.72           C
ATOM   1822  C   ILE A 276      11.827  -7.371 -17.086  1.00122.72           C
ATOM   1823  O   ILE A 276      12.988  -7.219 -16.715  1.00122.72           O
ATOM   1824  N   VAL A 277      10.896  -7.929 -16.287  1.00 48.30           N
ATOM   1825  CA  VAL A 277      11.162  -8.405 -14.955  1.00 48.30           C
ATOM   1826  CB  VAL A 277       9.903  -8.813 -14.242  1.00 48.30           C
ATOM   1827  CG1 VAL A 277      10.270  -9.461 -12.899  1.00 48.30           C
ATOM   1828  CG2 VAL A 277       8.997  -7.578 -14.115  1.00 48.30           C
ATOM   1829  C   VAL A 277      12.046  -9.610 -15.033  1.00 48.30           C
ATOM   1830  O   VAL A 277      12.866  -9.857 -14.149  1.00 48.30           O
ATOM   1831  N   MET A 278      11.854 -10.425 -16.085  1.00170.42           N
ATOM   1832  CA  MET A 278      12.616 -11.623 -16.266  1.00170.42           C
ATOM   1833  CB  MET A 278      12.091 -12.519 -17.394  1.00170.42           C
ATOM   1834  CG  MET A 278      12.698 -13.917 -17.321  1.00170.42           C
ATOM   1835  SD  MET A 278      12.241 -14.842 -15.823  1.00170.42           S
ATOM   1836  CE  MET A 278      10.501 -15.028 -16.294  1.00170.42           C
ATOM   1837  C   MET A 278      14.045 -11.272 -16.539  1.00170.42           C
ATOM   1838  O   MET A 278      14.948 -12.032 -16.194  1.00170.42           O
ATOM   1839  N   LYS A 279      14.293 -10.142 -17.225  1.00178.98           N
ATOM   1840  CA  LYS A 279      15.647  -9.742 -17.479  1.00178.98           C
ATOM   1841  CB  LYS A 279      15.813  -8.747 -18.645  1.00178.98           C
ATOM   1842  CG  LYS A 279      14.872  -7.553 -18.667  1.00178.98           C
ATOM   1843  CD  LYS A 279      15.132  -6.645 -19.865  1.00178.98           C
ATOM   1844  CE  LYS A 279      14.431  -7.143 -21.130  1.00178.98           C
ATOM   1845  NZ  LYS A 279      14.785  -8.558 -21.377  1.00178.98           N
ATOM   1846  C   LYS A 279      16.318  -9.324 -16.198  1.00178.98           C
ATOM   1847  O   LYS A 279      17.536  -9.418 -16.089  1.00178.98           O
ATOM   1848  N   LEU A 280      15.555  -8.821 -15.201  1.00115.25           N
ATOM   1849  CA  LEU A 280      16.121  -8.462 -13.922  1.00115.25           C
ATOM   1850  CB  LEU A 280      15.175  -7.739 -12.938  1.00115.25           C
ATOM   1851  CG  LEU A 280      14.881  -6.258 -13.240  1.00115.25           C
ATOM   1852  CD1 LEU A 280      13.899  -6.076 -14.401  1.00115.25           C
ATOM   1853  CD2 LEU A 280      14.443  -5.517 -11.969  1.00115.25           C
ATOM   1854  C   LEU A 280      16.606  -9.675 -13.169  1.00115.25           C
ATOM   1855  O   LEU A 280      17.592  -9.593 -12.440  1.00115.25           O
ATOM   1856  N   VAL A 281      15.921 -10.829 -13.301  1.00157.48           N
ATOM   1857  CA  VAL A 281      16.242 -12.020 -12.550  1.00157.48           C
ATOM   1858  CB  VAL A 281      15.295 -13.174 -12.756  1.00157.48           C
ATOM   1859  CG1 VAL A 281      13.862 -12.709 -12.474  1.00157.48           C
ATOM   1860  CG2 VAL A 281      15.502 -13.775 -14.145  1.00157.48           C
ATOM   1861  C   VAL A 281      17.615 -12.497 -12.922  1.00157.48           C
ATOM   1862  O   VAL A 281      18.190 -13.322 -12.214  1.00157.48           O
ATOM   1863  N   ILE A 282      18.133 -12.082 -14.096  1.00135.81           N
ATOM   1864  CA  ILE A 282      19.457 -12.473 -14.498  1.00135.81           C
ATOM   1865  CB  ILE A 282      19.799 -12.069 -15.915  1.00135.81           C
ATOM   1866  CG1 ILE A 282      21.003 -12.868 -16.448  1.00135.81           C
ATOM   1867  CG2 ILE A 282      20.027 -10.550 -15.963  1.00135.81           C
ATOM   1868  CD1 ILE A 282      22.319 -12.587 -15.726  1.00135.81           C
ATOM   1869  C   ILE A 282      20.457 -11.873 -13.543  1.00135.81           C
ATOM   1870  O   ILE A 282      21.410 -12.538 -13.142  1.00135.81           O
ATOM   1871  N   MET A 283      20.268 -10.591 -13.156  1.00 82.56           N
ATOM   1872  CA  MET A 283      21.169  -9.907 -12.266  1.00 82.56           C
ATOM   1873  CB  MET A 283      20.851  -8.410 -12.093  1.00 82.56           C
ATOM   1874  CG  MET A 283      19.593  -8.128 -11.271  1.00 82.56           C
ATOM   1875  SD  MET A 283      19.212  -6.363 -11.063  1.00 82.56           S
ATOM   1876  CE  MET A 283      18.790  -6.088 -12.807  1.00 82.56           C
ATOM   1877  C   MET A 283      21.108 -10.545 -10.909  1.00 82.56           C
ATOM   1878  O   MET A 283      22.122 -10.682 -10.226  1.00 82.56           O
ATOM   1879  N   ILE A 284      19.899 -10.959 -10.496  1.00 62.25           N
ATOM   1880  CA  ILE A 284      19.620 -11.556  -9.220  1.00 62.25           C
ATOM   1881  CB  ILE A 284      18.162 -11.897  -9.107  1.00 62.25           C
ATOM   1882  CG1 ILE A 284      17.324 -10.609  -9.148  1.00 62.25           C
ATOM   1883  CG2 ILE A 284      17.946 -12.757  -7.853  1.00 62.25           C
ATOM   1884  CD1 ILE A 284      15.838 -10.851  -9.388  1.00 62.25           C
ATOM   1885  C   ILE A 284      20.412 -12.829  -9.084  1.00 62.25           C
ATOM   1886  O   ILE A 284      20.942 -13.123  -8.013  1.00 62.25           O
ATOM   1887  N   MET A 285      20.516 -13.610 -10.179  1.00 75.06           N
ATOM   1888  CA  MET A 285      21.178 -14.889 -10.196  1.00 75.06           C
ATOM   1889  CB  MET A 285      21.075 -15.641 -11.538  1.00 75.06           C
ATOM   1890  CG  MET A 285      19.731 -16.333 -11.778  1.00 75.06           C
ATOM   1891  SD  MET A 285      19.692 -17.392 -13.257  1.00 75.06           S
ATOM   1892  CE  MET A 285      18.181 -18.290 -12.794  1.00 75.06           C
ATOM   1893  C   MET A 285      22.640 -14.776  -9.885  1.00 75.06           C
ATOM   1894  O   MET A 285      23.219 -15.707  -9.330  1.00 75.06           O
ATOM   1895  N   TRP A 286      23.307 -13.685 -10.299  1.00 82.14           N
ATOM   1896  CA  TRP A 286      24.714 -13.548 -10.038  1.00 82.14           C
ATOM   1897  CB  TRP A 286      25.383 -12.440 -10.863  1.00 82.14           C
ATOM   1898  CG  TRP A 286      25.487 -12.838 -12.316  1.00 82.14           C
ATOM   1899  CD2 TRP A 286      26.351 -13.885 -12.785  1.00 82.14           C
ATOM   1900  CD1 TRP A 286      24.808 -12.379 -13.406  1.00 82.14           C
ATOM   1901  NE1 TRP A 286      25.199 -13.072 -14.528  1.00 82.14           N
ATOM   1902  CE2 TRP A 286      26.146 -14.005 -14.158  1.00 82.14           C
ATOM   1903  CE3 TRP A 286      27.236 -14.687 -12.122  1.00 82.14           C
ATOM   1904  CZ2 TRP A 286      26.829 -14.931 -14.894  1.00 82.14           C
ATOM   1905  CZ3 TRP A 286      27.928 -15.616 -12.866  1.00 82.14           C
ATOM   1906  CH2 TRP A 286      27.727 -15.735 -14.226  1.00 82.14           C
ATOM   1907  C   TRP A 286      24.990 -13.347  -8.577  1.00 82.14           C
ATOM   1908  O   TRP A 286      26.004 -13.819  -8.069  1.00 82.14           O
ATOM   1909  N   TYR A 287      24.115 -12.606  -7.877  1.00 73.32           N
ATOM   1910  CA  TYR A 287      24.237 -12.304  -6.477  1.00 73.32           C
ATOM   1911  CB  TYR A 287      23.217 -11.248  -6.012  1.00 73.32           C
ATOM   1912  CG  TYR A 287      23.562 -10.906  -4.605  1.00 73.32           C
ATOM   1913  CD1 TYR A 287      24.640 -10.092  -4.344  1.00 73.32           C
ATOM   1914  CD2 TYR A 287      22.814 -11.383  -3.554  1.00 73.32           C
ATOM   1915  CE1 TYR A 287      24.978  -9.766  -3.053  1.00 73.32           C
ATOM   1916  CE2 TYR A 287      23.148 -11.060  -2.259  1.00 73.32           C
ATOM   1917  CZ  TYR A 287      24.233 -10.252  -2.008  1.00 73.32           C
ATOM   1918  OH  TYR A 287      24.584  -9.917  -0.683  1.00 73.32           O
ATOM   1919  C   TYR A 287      24.032 -13.549  -5.660  1.00 73.32           C
ATOM   1920  O   TYR A 287      24.613 -13.696  -4.585  1.00 73.32           O
ATOM   1921  N   SER A 288      23.193 -14.480  -6.158  1.00 75.16           N
ATOM   1922  CA  SER A 288      22.760 -15.627  -5.409  1.00 75.16           C
ATOM   1923  CB  SER A 288      21.805 -16.570  -6.183  1.00 75.16           C
ATOM   1924  OG  SER A 288      22.423 -17.129  -7.331  1.00 75.16           O
ATOM   1925  C   SER A 288      23.890 -16.426  -4.808  1.00 75.16           C
ATOM   1926  O   SER A 288      23.712 -16.834  -3.662  1.00 75.16           O
ATOM   1927  N   PRO A 289      25.033 -16.704  -5.393  1.00154.54           N
ATOM   1928  CA  PRO A 289      25.997 -17.491  -4.672  1.00154.54           C
ATOM   1929  CD  PRO A 289      25.216 -16.821  -6.827  1.00154.54           C
ATOM   1930  CB  PRO A 289      27.093 -17.857  -5.681  1.00154.54           C
ATOM   1931  CG  PRO A 289      26.725 -17.083  -6.965  1.00154.54           C
ATOM   1932  C   PRO A 289      26.447 -16.837  -3.397  1.00154.54           C
ATOM   1933  O   PRO A 289      26.656 -17.546  -2.413  1.00154.54           O
ATOM   1934  N   LEU A 290      26.607 -15.499  -3.381  1.00 50.19           N
ATOM   1935  CA  LEU A 290      27.030 -14.816  -2.189  1.00 50.19           C
ATOM   1936  CB  LEU A 290      27.353 -13.330  -2.428  1.00 50.19           C
ATOM   1937  CG  LEU A 290      27.810 -12.591  -1.154  1.00 50.19           C
ATOM   1938  CD1 LEU A 290      29.161 -13.127  -0.654  1.00 50.19           C
ATOM   1939  CD2 LEU A 290      27.812 -11.068  -1.356  1.00 50.19           C
ATOM   1940  C   LEU A 290      25.942 -14.879  -1.157  1.00 50.19           C
ATOM   1941  O   LEU A 290      26.203 -15.127   0.020  1.00 50.19           O
ATOM   1942  N   GLY A 291      24.684 -14.645  -1.582  1.00 42.31           N
ATOM   1943  CA  GLY A 291      23.556 -14.598  -0.691  1.00 42.31           C
ATOM   1944  C   GLY A 291      23.287 -15.935  -0.068  1.00 42.31           C
ATOM   1945  O   GLY A 291      23.053 -16.013   1.135  1.00 42.31           O
ATOM   1946  N   ILE A 292      23.331 -17.023  -0.862  1.00 74.64           N
ATOM   1947  CA  ILE A 292      22.980 -18.334  -0.388  1.00 74.64           C
ATOM   1948  CB  ILE A 292      22.892 -19.366  -1.476  1.00 74.64           C
ATOM   1949  CG1 ILE A 292      21.686 -19.017  -2.372  1.00 74.64           C
ATOM   1950  CG2 ILE A 292      22.802 -20.763  -0.837  1.00 74.64           C
ATOM   1951  CD1 ILE A 292      21.551 -19.873  -3.625  1.00 74.64           C
ATOM   1952  C   ILE A 292      23.907 -18.772   0.706  1.00 74.64           C
ATOM   1953  O   ILE A 292      23.475 -19.455   1.634  1.00 74.64           O
ATOM   1954  N   ALA A 293      25.205 -18.419   0.627  1.00 44.17           N
ATOM   1955  CA  ALA A 293      26.132 -18.840   1.643  1.00 44.17           C
ATOM   1956  CB  ALA A 293      27.568 -18.362   1.367  1.00 44.17           C
ATOM   1957  C   ALA A 293      25.725 -18.288   2.982  1.00 44.17           C
ATOM   1958  O   ALA A 293      25.681 -19.017   3.971  1.00 44.17           O
ATOM   1959  N   CYS A 294      25.417 -16.980   3.029  1.00101.43           N
ATOM   1960  CA  CYS A 294      25.040 -16.221   4.192  1.00101.43           C
ATOM   1961  CB  CYS A 294      25.015 -14.737   3.827  1.00101.43           C
ATOM   1962  SG  CYS A 294      24.740 -13.700   5.265  1.00101.43           S
ATOM   1963  C   CYS A 294      23.671 -16.615   4.699  1.00101.43           C
ATOM   1964  O   CYS A 294      23.443 -16.623   5.910  1.00101.43           O
ATOM   1965  N   LEU A 295      22.712 -16.911   3.787  1.00132.75           N
ATOM   1966  CA  LEU A 295      21.368 -17.280   4.178  1.00132.75           C
ATOM   1967  CB  LEU A 295      20.373 -17.657   3.047  1.00132.75           C
ATOM   1968  CG  LEU A 295      19.549 -16.573   2.316  1.00132.75           C
ATOM   1969  CD1 LEU A 295      20.345 -15.765   1.292  1.00132.75           C
ATOM   1970  CD2 LEU A 295      18.299 -17.204   1.681  1.00132.75           C
ATOM   1971  C   LEU A 295      21.385 -18.557   4.965  1.00132.75           C
ATOM   1972  O   LEU A 295      20.618 -18.706   5.914  1.00132.75           O
ATOM   1973  N   ILE A 296      22.167 -19.552   4.500  1.00 68.96           N
ATOM   1974  CA  ILE A 296      22.288 -20.848   5.123  1.00 68.96           C
ATOM   1975  CB  ILE A 296      22.880 -21.891   4.214  1.00 68.96           C
ATOM   1976  CG1 ILE A 296      24.315 -21.520   3.802  1.00 68.96           C
ATOM   1977  CG2 ILE A 296      21.914 -22.088   3.032  1.00 68.96           C
ATOM   1978  CD1 ILE A 296      25.075 -22.664   3.133  1.00 68.96           C
ATOM   1979  C   ILE A 296      23.118 -20.803   6.374  1.00 68.96           C
ATOM   1980  O   ILE A 296      22.823 -21.498   7.346  1.00 68.96           O
ATOM   1981  N   CYS A 297      24.215 -20.020   6.358  1.00 79.00           N
ATOM   1982  CA  CYS A 297      25.138 -19.935   7.458  1.00 79.00           C
ATOM   1983  CB  CYS A 297      26.292 -18.963   7.152  1.00 79.00           C
ATOM   1984  SG  CYS A 297      27.489 -18.811   8.509  1.00 79.00           S
ATOM   1985  C   CYS A 297      24.419 -19.416   8.665  1.00 79.00           C
ATOM   1986  O   CYS A 297      24.590 -19.933   9.769  1.00 79.00           O
ATOM   1987  N   GLY A 298      23.592 -18.370   8.475  1.00 34.07           N
ATOM   1988  CA  GLY A 298      22.863 -17.732   9.538  1.00 34.07           C
ATOM   1989  C   GLY A 298      21.864 -18.677  10.141  1.00 34.07           C
ATOM   1990  O   GLY A 298      21.645 -18.662  11.350  1.00 34.07           O
ATOM   1991  N   LYS A 299      21.190 -19.492   9.309  1.00103.28           N
ATOM   1992  CA  LYS A 299      20.189 -20.412   9.784  1.00103.28           C
ATOM   1993  CB  LYS A 299      19.471 -21.157   8.643  1.00103.28           C
ATOM   1994  CG  LYS A 299      18.290 -20.391   8.051  1.00103.28           C
ATOM   1995  CD  LYS A 299      17.139 -20.240   9.048  1.00103.28           C
ATOM   1996  CE  LYS A 299      15.931 -19.482   8.498  1.00103.28           C
ATOM   1997  NZ  LYS A 299      14.813 -19.550   9.466  1.00103.28           N
ATOM   1998  C   LYS A 299      20.796 -21.452  10.666  1.00103.28           C
ATOM   1999  O   LYS A 299      20.229 -21.811  11.698  1.00103.28           O
ATOM   2000  N   ILE A 300      21.964 -21.981  10.269  1.00106.37           N
ATOM   2001  CA  ILE A 300      22.602 -23.018  11.022  1.00106.37           C
ATOM   2002  CB  ILE A 300      23.744 -23.674  10.291  1.00106.37           C
ATOM   2003  CG1 ILE A 300      24.910 -22.710  10.038  1.00106.37           C
ATOM   2004  CG2 ILE A 300      23.163 -24.281   9.003  1.00106.37           C
ATOM   2005  CD1 ILE A 300      25.762 -22.475  11.279  1.00106.37           C
ATOM   2006  C   ILE A 300      23.048 -22.477  12.351  1.00106.37           C
ATOM   2007  O   ILE A 300      23.107 -23.215  13.328  1.00106.37           O
ATOM   2008  N   ILE A 301      23.467 -21.195  12.410  1.00 89.30           N
ATOM   2009  CA  ILE A 301      23.941 -20.627  13.646  1.00 89.30           C
ATOM   2010  CB  ILE A 301      24.561 -19.259  13.523  1.00 89.30           C
ATOM   2011  CG1 ILE A 301      25.438 -18.973  14.754  1.00 89.30           C
ATOM   2012  CG2 ILE A 301      23.454 -18.212  13.348  1.00 89.30           C
ATOM   2013  CD1 ILE A 301      26.337 -17.748  14.590  1.00 89.30           C
ATOM   2014  C   ILE A 301      22.810 -20.551  14.620  1.00 89.30           C
ATOM   2015  O   ILE A 301      22.976 -20.798  15.809  1.00 89.30           O
ATOM   2016  N   ALA A 302      21.612 -20.210  14.117  1.00 49.37           N
ATOM   2017  CA  ALA A 302      20.431 -20.092  14.932  1.00 49.37           C
ATOM   2018  CB  ALA A 302      19.179 -19.766  14.126  1.00 49.37           C
ATOM   2019  C   ALA A 302      20.241 -21.429  15.564  1.00 49.37           C
ATOM   2020  O   ALA A 302      19.727 -21.543  16.671  1.00 49.37           O
ATOM   2021  N   ILE A 303      20.613 -22.503  14.850  1.00112.58           N
ATOM   2022  CA  ILE A 303      20.428 -23.775  15.471  1.00112.58           C
ATOM   2023  CB  ILE A 303      20.187 -24.868  14.492  1.00112.58           C
ATOM   2024  CG1 ILE A 303      18.933 -24.526  13.674  1.00112.58           C
ATOM   2025  CG2 ILE A 303      20.088 -26.197  15.256  1.00112.58           C
ATOM   2026  CD1 ILE A 303      17.674 -24.382  14.526  1.00112.58           C
ATOM   2027  C   ILE A 303      21.690 -24.088  16.212  1.00112.58           C
ATOM   2028  O   ILE A 303      22.724 -24.389  15.606  1.00112.58           O
ATOM   2029  N   LYS A 304      21.616 -24.003  17.546  1.00287.01           N
ATOM   2030  CA  LYS A 304      22.735 -24.283  18.387  1.00287.01           C
ATOM   2031  CB  LYS A 304      23.504 -23.025  18.833  1.00287.01           C
ATOM   2032  CG  LYS A 304      22.616 -21.904  19.375  1.00287.01           C
ATOM   2033  CD  LYS A 304      21.924 -22.233  20.697  1.00287.01           C
ATOM   2034  CE  LYS A 304      21.044 -21.096  21.219  1.00287.01           C
ATOM   2035  NZ  LYS A 304      20.413 -21.489  22.498  1.00287.01           N
ATOM   2036  C   LYS A 304      22.201 -24.980  19.598  1.00287.01           C
ATOM   2037  O   LYS A 304      20.991 -25.129  19.758  1.00287.01           O
ATOM   2038  N   ASP A 305      23.106 -25.452  20.476  1.00251.70           N
ATOM   2039  CA  ASP A 305      22.666 -26.167  21.636  1.00251.70           C
ATOM   2040  CB  ASP A 305      23.815 -26.718  22.497  1.00251.70           C
ATOM   2041  CG  ASP A 305      24.608 -25.536  23.041  1.00251.70           C
ATOM   2042  OD1 ASP A 305      24.726 -24.514  22.313  1.00251.70           O
ATOM   2043  OD2 ASP A 305      25.102 -25.637  24.196  1.00251.70           O
ATOM   2044  C   ASP A 305      21.881 -25.236  22.495  1.00251.70           C
ATOM   2045  O   ASP A 305      22.255 -24.081  22.695  1.00251.70           O
ATOM   2046  N   LEU A 306      20.746 -25.729  23.021  1.00311.88           N
ATOM   2047  CA  LEU A 306      19.934 -24.935  23.890  1.00311.88           C
ATOM   2048  CB  LEU A 306      18.431 -25.007  23.548  1.00311.88           C
ATOM   2049  CG  LEU A 306      17.507 -24.126  24.418  1.00311.88           C
ATOM   2050  CD1 LEU A 306      17.397 -24.633  25.865  1.00311.88           C
ATOM   2051  CD2 LEU A 306      17.919 -22.648  24.332  1.00311.88           C
ATOM   2052  C   LEU A 306      20.138 -25.515  25.247  1.00311.88           C
ATOM   2053  O   LEU A 306      20.271 -26.729  25.394  1.00311.88           O
ATOM   2054  N   GLU A 307      20.193 -24.661  26.286  1.00209.62           N
ATOM   2055  CA  GLU A 307      20.406 -25.219  27.585  1.00209.62           C
ATOM   2056  CB  GLU A 307      20.971 -24.210  28.600  1.00209.62           C
ATOM   2057  CG  GLU A 307      21.366 -24.841  29.937  1.00209.62           C
ATOM   2058  CD  GLU A 307      21.905 -23.735  30.834  1.00209.62           C
ATOM   2059  OE1 GLU A 307      21.712 -22.541  30.481  1.00209.62           O
ATOM   2060  OE2 GLU A 307      22.514 -24.069  31.886  1.00209.62           O
ATOM   2061  C   GLU A 307      19.079 -25.680  28.083  1.00209.62           C
ATOM   2062  O   GLU A 307      18.313 -24.914  28.667  1.00209.62           O
ATOM   2063  N   VAL A 308      18.776 -26.967  27.837  1.00 98.97           N
ATOM   2064  CA  VAL A 308      17.547 -27.551  28.277  1.00 98.97           C
ATOM   2065  CB  VAL A 308      16.338 -27.005  27.572  1.00 98.97           C
ATOM   2066  CG1 VAL A 308      16.413 -27.409  26.090  1.00 98.97           C
ATOM   2067  CG2 VAL A 308      15.073 -27.500  28.294  1.00 98.97           C
ATOM   2068  C   VAL A 308      17.652 -29.002  27.946  1.00 98.97           C
ATOM   2069  O   VAL A 308      18.603 -29.426  27.292  1.00 98.97           O
ATOM   2070  N   VAL A 309      16.686 -29.817  28.407  1.00 57.25           N
ATOM   2071  CA  VAL A 309      16.748 -31.204  28.064  1.00 57.25           C
ATOM   2072  CB  VAL A 309      16.297 -32.117  29.166  1.00 57.25           C
ATOM   2073  CG1 VAL A 309      16.293 -33.560  28.634  1.00 57.25           C
ATOM   2074  CG2 VAL A 309      17.211 -31.905  30.385  1.00 57.25           C
ATOM   2075  C   VAL A 309      15.816 -31.397  26.918  1.00 57.25           C
ATOM   2076  O   VAL A 309      14.636 -31.059  27.000  1.00 57.25           O
ATOM   2077  N   ALA A 310      16.334 -31.935  25.798  1.00252.51           N
ATOM   2078  CA  ALA A 310      15.487 -32.142  24.663  1.00252.51           C
ATOM   2079  CB  ALA A 310      15.762 -31.169  23.504  1.00252.51           C
ATOM   2080  C   ALA A 310      15.752 -33.516  24.153  1.00252.51           C
ATOM   2081  O   ALA A 310      16.872 -34.017  24.227  1.00252.51           O
ATOM   2082  N   ARG A 311      14.699 -34.176  23.638  1.00284.98           N
ATOM   2083  CA  ARG A 311      14.860 -35.491  23.101  1.00284.98           C
ATOM   2084  CB  ARG A 311      14.733 -36.610  24.150  1.00284.98           C
ATOM   2085  CG  ARG A 311      15.956 -36.717  25.062  1.00284.98           C
ATOM   2086  CD  ARG A 311      17.045 -37.630  24.493  1.00284.98           C
ATOM   2087  NE  ARG A 311      18.194 -37.621  25.441  1.00284.98           N
ATOM   2088  CZ  ARG A 311      19.201 -36.714  25.277  1.00284.98           C
ATOM   2089  NH1 ARG A 311      19.148 -35.812  24.254  1.00284.98           N
ATOM   2090  NH2 ARG A 311      20.265 -36.711  26.133  1.00284.98           N
ATOM   2091  C   ARG A 311      13.785 -35.687  22.086  1.00284.98           C
ATOM   2092  O   ARG A 311      12.898 -34.847  21.938  1.00284.98           O
ATOM   2093  N   GLN A 312      13.872 -36.800  21.331  1.00259.42           N
ATOM   2094  CA  GLN A 312      12.885 -37.131  20.347  1.00259.42           C
ATOM   2095  CB  GLN A 312      11.427 -36.831  20.754  1.00259.42           C
ATOM   2096  CG  GLN A 312      10.916 -37.662  21.933  1.00259.42           C
ATOM   2097  CD  GLN A 312      11.393 -37.011  23.225  1.00259.42           C
ATOM   2098  OE1 GLN A 312      12.174 -37.593  23.976  1.00259.42           O
ATOM   2099  NE2 GLN A 312      10.905 -35.772  23.497  1.00259.42           N
ATOM   2100  C   GLN A 312      13.174 -36.370  19.100  1.00259.42           C
ATOM   2101  O   GLN A 312      14.126 -35.594  19.024  1.00259.42           O
ATOM   2102  N   LEU A 313      12.339 -36.607  18.072  1.00 87.17           N
ATOM   2103  CA  LEU A 313      12.456 -35.925  16.819  1.00 87.17           C
ATOM   2104  CB  LEU A 313      12.684 -34.412  16.986  1.00 87.17           C
ATOM   2105  CG  LEU A 313      11.486 -33.657  17.587  1.00 87.17           C
ATOM   2106  CD1 LEU A 313      11.786 -32.155  17.719  1.00 87.17           C
ATOM   2107  CD2 LEU A 313      10.202 -33.922  16.783  1.00 87.17           C
ATOM   2108  C   LEU A 313      13.612 -36.461  16.042  1.00 87.17           C
ATOM   2109  O   LEU A 313      13.820 -36.057  14.899  1.00 87.17           O
ATOM   2110  N   GLY A 314      14.396 -37.390  16.619  1.00 22.89           N
ATOM   2111  CA  GLY A 314      15.496 -37.917  15.863  1.00 22.89           C
ATOM   2112  C   GLY A 314      14.957 -38.713  14.716  1.00 22.89           C
ATOM   2113  O   GLY A 314      15.387 -38.561  13.574  1.00 22.89           O
ATOM   2114  N   MET A 315      13.984 -39.590  15.021  1.00150.00           N
ATOM   2115  CA  MET A 315      13.365 -40.488  14.089  1.00150.00           C
ATOM   2116  CB  MET A 315      12.375 -41.411  14.813  1.00150.00           C
ATOM   2117  CG  MET A 315      11.906 -42.596  13.983  1.00150.00           C
ATOM   2118  SD  MET A 315      13.151 -43.900  13.785  1.00150.00           S
ATOM   2119  CE  MET A 315      12.123 -44.961  12.729  1.00150.00           C
ATOM   2120  C   MET A 315      12.578 -39.698  13.089  1.00150.00           C
ATOM   2121  O   MET A 315      12.578 -39.989  11.893  1.00150.00           O
ATOM   2122  N   TYR A 316      11.890 -38.659  13.588  1.00 79.57           N
ATOM   2123  CA  TYR A 316      10.999 -37.819  12.843  1.00 79.57           C
ATOM   2124  CB  TYR A 316      10.361 -36.783  13.790  1.00 79.57           C
ATOM   2125  CG  TYR A 316       9.708 -35.674  13.044  1.00 79.57           C
ATOM   2126  CD1 TYR A 316       8.482 -35.829  12.441  1.00 79.57           C
ATOM   2127  CD2 TYR A 316      10.334 -34.450  12.980  1.00 79.57           C
ATOM   2128  CE1 TYR A 316       7.903 -34.776  11.770  1.00 79.57           C
ATOM   2129  CE2 TYR A 316       9.761 -33.397  12.312  1.00 79.57           C
ATOM   2130  CZ  TYR A 316       8.543 -33.562  11.704  1.00 79.57           C
ATOM   2131  OH  TYR A 316       7.949 -32.482  11.017  1.00 79.57           O
ATOM   2132  C   TYR A 316      11.723 -37.104  11.741  1.00 79.57           C
ATOM   2133  O   TYR A 316      11.271 -37.120  10.595  1.00 79.57           O
ATOM   2134  N   MET A 317      12.883 -36.489  12.048  1.00124.00           N
ATOM   2135  CA  MET A 317      13.615 -35.739  11.063  1.00124.00           C
ATOM   2136  CB  MET A 317      14.952 -35.172  11.558  1.00124.00           C
ATOM   2137  CG  MET A 317      14.882 -34.167  12.696  1.00124.00           C
ATOM   2138  SD  MET A 317      16.512 -33.474  13.103  1.00124.00           S
ATOM   2139  CE  MET A 317      17.299 -35.099  13.304  1.00124.00           C
ATOM   2140  C   MET A 317      14.037 -36.668   9.978  1.00124.00           C
ATOM   2141  O   MET A 317      14.019 -36.303   8.804  1.00124.00           O
ATOM   2142  N   VAL A 318      14.476 -37.881  10.364  1.00 32.30           N
ATOM   2143  CA  VAL A 318      14.961 -38.858   9.430  1.00 32.30           C
ATOM   2144  CB  VAL A 318      15.485 -40.094  10.102  1.00 32.30           C
ATOM   2145  CG1 VAL A 318      15.879 -41.110   9.016  1.00 32.30           C
ATOM   2146  CG2 VAL A 318      16.643 -39.698  11.034  1.00 32.30           C
ATOM   2147  C   VAL A 318      13.852 -39.289   8.519  1.00 32.30           C
ATOM   2148  O   VAL A 318      14.032 -39.356   7.304  1.00 32.30           O
ATOM   2149  N   THR A 319      12.661 -39.563   9.085  1.00 39.51           N
ATOM   2150  CA  THR A 319      11.556 -40.078   8.324  1.00 39.51           C
ATOM   2151  CB  THR A 319      10.338 -40.303   9.173  1.00 39.51           C
ATOM   2152  OG1 THR A 319      10.639 -41.206  10.226  1.00 39.51           O
ATOM   2153  CG2 THR A 319       9.212 -40.874   8.293  1.00 39.51           C
ATOM   2154  C   THR A 319      11.186 -39.093   7.254  1.00 39.51           C
ATOM   2155  O   THR A 319      10.918 -39.483   6.119  1.00 39.51           O
ATOM   2156  N   VAL A 320      11.133 -37.791   7.595  1.00 51.91           N
ATOM   2157  CA  VAL A 320      10.767 -36.780   6.640  1.00 51.91           C
ATOM   2158  CB  VAL A 320      10.626 -35.422   7.268  1.00 51.91           C
ATOM   2159  CG1 VAL A 320      10.328 -34.390   6.167  1.00 51.91           C
ATOM   2160  CG2 VAL A 320       9.538 -35.502   8.353  1.00 51.91           C
ATOM   2161  C   VAL A 320      11.803 -36.675   5.555  1.00 51.91           C
ATOM   2162  O   VAL A 320      11.472 -36.725   4.372  1.00 51.91           O
ATOM   2163  N   ILE A 321      13.094 -36.569   5.936  1.00 51.22           N
ATOM   2164  CA  ILE A 321      14.173 -36.363   5.004  1.00 51.22           C
ATOM   2165  CB  ILE A 321      15.485 -36.199   5.720  1.00 51.22           C
ATOM   2166  CG1 ILE A 321      15.417 -34.966   6.646  1.00 51.22           C
ATOM   2167  CG2 ILE A 321      16.607 -36.128   4.670  1.00 51.22           C
ATOM   2168  CD1 ILE A 321      16.541 -34.884   7.682  1.00 51.22           C
ATOM   2169  C   ILE A 321      14.258 -37.534   4.070  1.00 51.22           C
ATOM   2170  O   ILE A 321      14.378 -37.356   2.859  1.00 51.22           O
ATOM   2171  N   ILE A 322      14.188 -38.766   4.607  1.00 81.53           N
ATOM   2172  CA  ILE A 322      14.242 -39.943   3.785  1.00 81.53           C
ATOM   2173  CB  ILE A 322      14.269 -41.214   4.588  1.00 81.53           C
ATOM   2174  CG1 ILE A 322      14.505 -42.424   3.669  1.00 81.53           C
ATOM   2175  CG2 ILE A 322      12.982 -41.294   5.426  1.00 81.53           C
ATOM   2176  CD1 ILE A 322      14.837 -43.708   4.428  1.00 81.53           C
ATOM   2177  C   ILE A 322      13.024 -39.957   2.909  1.00 81.53           C
ATOM   2178  O   ILE A 322      13.106 -40.257   1.722  1.00 81.53           O
ATOM   2179  N   GLY A 323      11.855 -39.596   3.469  1.00 33.21           N
ATOM   2180  CA  GLY A 323      10.608 -39.638   2.756  1.00 33.21           C
ATOM   2181  C   GLY A 323      10.658 -38.733   1.558  1.00 33.21           C
ATOM   2182  O   GLY A 323      10.032 -39.021   0.539  1.00 33.21           O
ATOM   2183  N   LEU A 324      11.340 -37.580   1.681  1.00 59.06           N
ATOM   2184  CA  LEU A 324      11.479 -36.627   0.613  1.00 59.06           C
ATOM   2185  CB  LEU A 324      12.116 -35.302   1.070  1.00 59.06           C
ATOM   2186  CG  LEU A 324      11.240 -34.504   2.056  1.00 59.06           C
ATOM   2187  CD1 LEU A 324      11.927 -33.195   2.478  1.00 59.06           C
ATOM   2188  CD2 LEU A 324       9.830 -34.275   1.492  1.00 59.06           C
ATOM   2189  C   LEU A 324      12.328 -37.189  -0.490  1.00 59.06           C
ATOM   2190  O   LEU A 324      12.112 -36.855  -1.656  1.00 59.06           O
ATOM   2191  N   ILE A 325      13.359 -37.999  -0.154  1.00134.97           N
ATOM   2192  CA  ILE A 325      14.227 -38.546  -1.166  1.00134.97           C
ATOM   2193  CB  ILE A 325      15.482 -39.200  -0.629  1.00134.97           C
ATOM   2194  CG1 ILE A 325      16.566 -39.274  -1.720  1.00134.97           C
ATOM   2195  CG2 ILE A 325      15.139 -40.589  -0.071  1.00134.97           C
ATOM   2196  CD1 ILE A 325      16.206 -40.171  -2.903  1.00134.97           C
ATOM   2197  C   ILE A 325      13.462 -39.527  -2.005  1.00134.97           C
ATOM   2198  O   ILE A 325      13.568 -39.506  -3.230  1.00134.97           O
ATOM   2199  N   ILE A 326      12.646 -40.404  -1.379  1.00 91.49           N
ATOM   2200  CA  ILE A 326      11.929 -41.363  -2.170  1.00 91.49           C
ATOM   2201  CB  ILE A 326      11.029 -42.293  -1.389  1.00 91.49           C
ATOM   2202  CG1 ILE A 326      11.818 -43.293  -0.523  1.00 91.49           C
ATOM   2203  CG2 ILE A 326      10.090 -42.980  -2.396  1.00 91.49           C
ATOM   2204  CD1 ILE A 326      12.388 -42.718   0.769  1.00 91.49           C
ATOM   2205  C   ILE A 326      11.025 -40.613  -3.098  1.00 91.49           C
ATOM   2206  O   ILE A 326      10.967 -40.895  -4.290  1.00 91.49           O
ATOM   2207  N   HIS A 327      10.280 -39.626  -2.585  1.00 65.60           N
ATOM   2208  CA  HIS A 327       9.350 -38.931  -3.428  1.00 65.60           C
ATOM   2209  ND1 HIS A 327       6.208 -38.071  -3.771  1.00 65.60           N
ATOM   2210  CG  HIS A 327       7.311 -37.375  -3.329  1.00 65.60           C
ATOM   2211  CB  HIS A 327       8.457 -37.996  -2.589  1.00 65.60           C
ATOM   2212  NE2 HIS A 327       5.889 -35.946  -4.341  1.00 65.60           N
ATOM   2213  CD2 HIS A 327       7.099 -36.078  -3.684  1.00 65.60           C
ATOM   2214  CE1 HIS A 327       5.390 -37.169  -4.369  1.00 65.60           C
ATOM   2215  C   HIS A 327      10.053 -38.122  -4.485  1.00 65.60           C
ATOM   2216  O   HIS A 327       9.770 -38.264  -5.675  1.00 65.60           O
ATOM   2217  N   GLY A 328      10.996 -37.248  -4.075  1.00 51.94           N
ATOM   2218  CA  GLY A 328      11.652 -36.354  -4.994  1.00 51.94           C
ATOM   2219  C   GLY A 328      12.562 -37.048  -5.959  1.00 51.94           C
ATOM   2220  O   GLY A 328      12.569 -36.720  -7.145  1.00 51.94           O
ATOM   2221  N   GLY A 329      13.435 -37.936  -5.442  1.00 85.66           N
ATOM   2222  CA  GLY A 329      14.389 -38.650  -6.241  1.00 85.66           C
ATOM   2223  C   GLY A 329      13.820 -39.796  -7.011  1.00 85.66           C
ATOM   2224  O   GLY A 329      14.271 -40.031  -8.125  1.00 85.66           O
ATOM   2225  N   ILE A 330      13.002 -40.673  -6.382  1.00150.28           N
ATOM   2226  CA  ILE A 330      12.458 -41.760  -7.152  1.00150.28           C
ATOM   2227  CB  ILE A 330      12.504 -43.098  -6.470  1.00150.28           C
ATOM   2228  CG1 ILE A 330      12.565 -44.180  -7.551  1.00150.28           C
ATOM   2229  CG2 ILE A 330      11.282 -43.283  -5.563  1.00150.28           C
ATOM   2230  CD1 ILE A 330      13.015 -45.526  -7.002  1.00150.28           C
ATOM   2231  C   ILE A 330      11.086 -41.547  -7.745  1.00150.28           C
ATOM   2232  O   ILE A 330      10.874 -41.806  -8.927  1.00150.28           O
ATOM   2233  N   PHE A 331      10.108 -41.086  -6.922  1.00113.10           N
ATOM   2234  CA  PHE A 331       8.719 -41.048  -7.320  1.00113.10           C
ATOM   2235  CB  PHE A 331       7.784 -40.651  -6.163  1.00113.10           C
ATOM   2236  CG  PHE A 331       6.390 -40.650  -6.687  1.00113.10           C
ATOM   2237  CD1 PHE A 331       5.695 -41.831  -6.814  1.00113.10           C
ATOM   2238  CD2 PHE A 331       5.772 -39.473  -7.043  1.00113.10           C
ATOM   2239  CE1 PHE A 331       4.407 -41.841  -7.296  1.00113.10           C
ATOM   2240  CE2 PHE A 331       4.484 -39.477  -7.525  1.00113.10           C
ATOM   2241  CZ  PHE A 331       3.799 -40.662  -7.653  1.00113.10           C
ATOM   2242  C   PHE A 331       8.453 -40.099  -8.450  1.00113.10           C
ATOM   2243  O   PHE A 331       7.970 -40.510  -9.505  1.00113.10           O
ATOM   2244  N   LEU A 332       8.784 -38.805  -8.274  1.00121.21           N
ATOM   2245  CA  LEU A 332       8.527 -37.840  -9.306  1.00121.21           C
ATOM   2246  CB  LEU A 332       8.743 -36.374  -8.882  1.00121.21           C
ATOM   2247  CG  LEU A 332       7.666 -35.874  -7.899  1.00121.21           C
ATOM   2248  CD1 LEU A 332       7.790 -36.576  -6.545  1.00121.21           C
ATOM   2249  CD2 LEU A 332       7.648 -34.342  -7.788  1.00121.21           C
ATOM   2250  C   LEU A 332       9.317 -38.092 -10.568  1.00121.21           C
ATOM   2251  O   LEU A 332       8.708 -37.969 -11.629  1.00121.21           O
ATOM   2252  N   PRO A 333      10.598 -38.403 -10.606  1.00173.17           N
ATOM   2253  CA  PRO A 333      11.253 -38.579 -11.876  1.00173.17           C
ATOM   2254  CD  PRO A 333      11.340 -39.086  -9.556  1.00173.17           C
ATOM   2255  CB  PRO A 333      12.683 -38.988 -11.569  1.00173.17           C
ATOM   2256  CG  PRO A 333      12.503 -39.791 -10.280  1.00173.17           C
ATOM   2257  C   PRO A 333      10.600 -39.656 -12.688  1.00173.17           C
ATOM   2258  O   PRO A 333      10.636 -39.563 -13.912  1.00173.17           O
ATOM   2259  N   LEU A 334      10.037 -40.694 -12.036  1.00 96.49           N
ATOM   2260  CA  LEU A 334       9.451 -41.820 -12.711  1.00 96.49           C
ATOM   2261  CB  LEU A 334       8.992 -42.919 -11.730  1.00 96.49           C
ATOM   2262  CG  LEU A 334       8.478 -44.221 -12.386  1.00 96.49           C
ATOM   2263  CD1 LEU A 334       7.133 -44.035 -13.106  1.00 96.49           C
ATOM   2264  CD2 LEU A 334       9.556 -44.839 -13.290  1.00 96.49           C
ATOM   2265  C   LEU A 334       8.261 -41.342 -13.479  1.00 96.49           C
ATOM   2266  O   LEU A 334       8.006 -41.803 -14.590  1.00 96.49           O
ATOM   2267  N   ILE A 335       7.498 -40.400 -12.895  1.00 38.83           N
ATOM   2268  CA  ILE A 335       6.306 -39.890 -13.506  1.00 38.83           C
ATOM   2269  CB  ILE A 335       5.610 -38.869 -12.651  1.00 38.83           C
ATOM   2270  CG1 ILE A 335       5.202 -39.479 -11.300  1.00 38.83           C
ATOM   2271  CG2 ILE A 335       4.423 -38.309 -13.453  1.00 38.83           C
ATOM   2272  CD1 ILE A 335       4.778 -38.433 -10.268  1.00 38.83           C
ATOM   2273  C   ILE A 335       6.671 -39.210 -14.792  1.00 38.83           C
ATOM   2274  O   ILE A 335       5.978 -39.357 -15.797  1.00 38.83           O
ATOM   2275  N   TYR A 336       7.775 -38.437 -14.781  1.00 69.34           N
ATOM   2276  CA  TYR A 336       8.244 -37.680 -15.909  1.00 69.34           C
ATOM   2277  CB  TYR A 336       9.497 -36.869 -15.517  1.00 69.34           C
ATOM   2278  CG  TYR A 336       9.945 -35.953 -16.606  1.00 69.34           C
ATOM   2279  CD1 TYR A 336       9.324 -34.740 -16.800  1.00 69.34           C
ATOM   2280  CD2 TYR A 336      11.006 -36.290 -17.414  1.00 69.34           C
ATOM   2281  CE1 TYR A 336       9.743 -33.884 -17.793  1.00 69.34           C
ATOM   2282  CE2 TYR A 336      11.430 -35.439 -18.409  1.00 69.34           C
ATOM   2283  CZ  TYR A 336      10.798 -34.234 -18.601  1.00 69.34           C
ATOM   2284  OH  TYR A 336      11.232 -33.361 -19.622  1.00 69.34           O
ATOM   2285  C   TYR A 336       8.597 -38.625 -17.022  1.00 69.34           C
ATOM   2286  O   TYR A 336       8.199 -38.424 -18.168  1.00 69.34           O
ATOM   2287  N   PHE A 337       9.330 -39.707 -16.699  1.00100.04           N
ATOM   2288  CA  PHE A 337       9.787 -40.657 -17.674  1.00100.04           C
ATOM   2289  CB  PHE A 337      10.691 -41.744 -17.065  1.00100.04           C
ATOM   2290  CG  PHE A 337      11.405 -42.427 -18.182  1.00100.04           C
ATOM   2291  CD1 PHE A 337      10.812 -43.444 -18.894  1.00100.04           C
ATOM   2292  CD2 PHE A 337      12.684 -42.040 -18.513  1.00100.04           C
ATOM   2293  CE1 PHE A 337      11.486 -44.062 -19.922  1.00100.04           C
ATOM   2294  CE2 PHE A 337      13.362 -42.653 -19.540  1.00100.04           C
ATOM   2295  CZ  PHE A 337      12.762 -43.668 -20.246  1.00100.04           C
ATOM   2296  C   PHE A 337       8.592 -41.329 -18.273  1.00100.04           C
ATOM   2297  O   PHE A 337       8.556 -41.603 -19.472  1.00100.04           O
ATOM   2298  N   VAL A 338       7.577 -41.631 -17.444  1.00 41.27           N
ATOM   2299  CA  VAL A 338       6.434 -42.326 -17.956  1.00 41.27           C
ATOM   2300  CB  VAL A 338       5.405 -42.606 -16.900  1.00 41.27           C
ATOM   2301  CG1 VAL A 338       4.187 -43.267 -17.568  1.00 41.27           C
ATOM   2302  CG2 VAL A 338       6.053 -43.460 -15.797  1.00 41.27           C
ATOM   2303  C   VAL A 338       5.766 -41.504 -19.021  1.00 41.27           C
ATOM   2304  O   VAL A 338       5.474 -42.019 -20.100  1.00 41.27           O
ATOM   2305  N   VAL A 339       5.453 -40.223 -18.724  1.00115.88           N
ATOM   2306  CA  VAL A 339       4.769 -39.383 -19.674  1.00115.88           C
ATOM   2307  CB  VAL A 339       4.123 -38.191 -19.021  1.00115.88           C
ATOM   2308  CG1 VAL A 339       3.005 -38.700 -18.097  1.00115.88           C
ATOM   2309  CG2 VAL A 339       5.194 -37.373 -18.278  1.00115.88           C
ATOM   2310  C   VAL A 339       5.623 -38.892 -20.819  1.00115.88           C
ATOM   2311  O   VAL A 339       5.310 -39.143 -21.982  1.00115.88           O
ATOM   2312  N   THR A 340       6.719 -38.160 -20.515  1.00 72.77           N
ATOM   2313  CA  THR A 340       7.569 -37.547 -21.506  1.00 72.77           C
ATOM   2314  CB  THR A 340       8.431 -36.451 -20.952  1.00 72.77           C
ATOM   2315  OG1 THR A 340       9.325 -36.966 -19.977  1.00 72.77           O
ATOM   2316  CG2 THR A 340       7.520 -35.379 -20.330  1.00 72.77           C
ATOM   2317  C   THR A 340       8.467 -38.530 -22.192  1.00 72.77           C
ATOM   2318  O   THR A 340       8.735 -38.393 -23.385  1.00 72.77           O
ATOM   2319  N   ARG A 341       8.945 -39.558 -21.463  1.00143.64           N
ATOM   2320  CA  ARG A 341       9.913 -40.474 -22.002  1.00143.64           C
ATOM   2321  CB  ARG A 341       9.460 -41.171 -23.299  1.00143.64           C
ATOM   2322  CG  ARG A 341       8.629 -42.441 -23.077  1.00143.64           C
ATOM   2323  CD  ARG A 341       7.313 -42.248 -22.325  1.00143.64           C
ATOM   2324  NE  ARG A 341       6.650 -43.582 -22.254  1.00143.64           N
ATOM   2325  CZ  ARG A 341       6.992 -44.468 -21.273  1.00143.64           C
ATOM   2326  NH1 ARG A 341       7.951 -44.140 -20.359  1.00143.64           N
ATOM   2327  NH2 ARG A 341       6.379 -45.686 -21.211  1.00143.64           N
ATOM   2328  C   ARG A 341      11.197 -39.740 -22.264  1.00143.64           C
ATOM   2329  O   ARG A 341      11.863 -39.975 -23.271  1.00143.64           O
ATOM   2330  N   LYS A 342      11.570 -38.826 -21.340  1.00154.63           N
ATOM   2331  CA  LYS A 342      12.793 -38.070 -21.396  1.00154.63           C
ATOM   2332  CB  LYS A 342      12.567 -36.547 -21.383  1.00154.63           C
ATOM   2333  CG  LYS A 342      11.562 -36.004 -22.403  1.00154.63           C
ATOM   2334  CD  LYS A 342      11.936 -36.221 -23.865  1.00154.63           C
ATOM   2335  CE  LYS A 342      11.084 -35.390 -24.828  1.00154.63           C
ATOM   2336  NZ  LYS A 342       9.651 -35.714 -24.666  1.00154.63           N
ATOM   2337  C   LYS A 342      13.485 -38.339 -20.086  1.00154.63           C
ATOM   2338  O   LYS A 342      12.831 -38.710 -19.112  1.00154.63           O
ATOM   2339  N   ASN A 343      14.826 -38.164 -20.019  1.00 47.99           N
ATOM   2340  CA  ASN A 343      15.524 -38.403 -18.779  1.00 47.99           C
ATOM   2341  CB  ASN A 343      17.050 -38.516 -18.943  1.00 47.99           C
ATOM   2342  CG  ASN A 343      17.357 -39.827 -19.655  1.00 47.99           C
ATOM   2343  OD1 ASN A 343      17.007 -40.906 -19.178  1.00 47.99           O
ATOM   2344  ND2 ASN A 343      18.027 -39.735 -20.835  1.00 47.99           N
ATOM   2345  C   ASN A 343      15.245 -37.261 -17.842  1.00 47.99           C
ATOM   2346  O   ASN A 343      15.478 -36.097 -18.164  1.00 47.99           O
ATOM   2347  N   PRO A 344      14.716 -37.584 -16.688  1.00 84.39           N
ATOM   2348  CA  PRO A 344      14.384 -36.615 -15.670  1.00 84.39           C
ATOM   2349  CD  PRO A 344      14.025 -38.846 -16.494  1.00 84.39           C
ATOM   2350  CB  PRO A 344      13.417 -37.323 -14.718  1.00 84.39           C
ATOM   2351  CG  PRO A 344      13.603 -38.822 -15.017  1.00 84.39           C
ATOM   2352  C   PRO A 344      15.551 -35.995 -14.961  1.00 84.39           C
ATOM   2353  O   PRO A 344      15.415 -34.883 -14.450  1.00 84.39           O
ATOM   2354  N   PHE A 345      16.685 -36.710 -14.883  1.00 69.59           N
ATOM   2355  CA  PHE A 345      17.849 -36.263 -14.173  1.00 69.59           C
ATOM   2356  CB  PHE A 345      18.869 -37.391 -13.952  1.00 69.59           C
ATOM   2357  CG  PHE A 345      18.186 -38.347 -13.033  1.00 69.59           C
ATOM   2358  CD1 PHE A 345      18.152 -38.111 -11.677  1.00 69.59           C
ATOM   2359  CD2 PHE A 345      17.571 -39.476 -13.524  1.00 69.59           C
ATOM   2360  CE1 PHE A 345      17.518 -38.986 -10.827  1.00 69.59           C
ATOM   2361  CE2 PHE A 345      16.935 -40.355 -12.678  1.00 69.59           C
ATOM   2362  CZ  PHE A 345      16.909 -40.112 -11.326  1.00 69.59           C
ATOM   2363  C   PHE A 345      18.492 -35.121 -14.892  1.00 69.59           C
ATOM   2364  O   PHE A 345      19.121 -34.276 -14.261  1.00 69.59           O
ATOM   2365  N   SER A 346      18.426 -35.113 -16.238  1.00 74.83           N
ATOM   2366  CA  SER A 346      18.990 -34.049 -17.024  1.00 74.83           C
ATOM   2367  CB  SER A 346      19.003 -34.365 -18.530  1.00 74.83           C
ATOM   2368  OG  SER A 346      17.674 -34.482 -19.016  1.00 74.83           O
ATOM   2369  C   SER A 346      18.166 -32.806 -16.835  1.00 74.83           C
ATOM   2370  O   SER A 346      18.693 -31.695 -16.836  1.00 74.83           O
ATOM   2371  N   PHE A 347      16.838 -32.981 -16.684  1.00112.71           N
ATOM   2372  CA  PHE A 347      15.870 -31.930 -16.511  1.00112.71           C
ATOM   2373  CB  PHE A 347      14.435 -32.501 -16.510  1.00112.71           C
ATOM   2374  CG  PHE A 347      13.422 -31.411 -16.399  1.00112.71           C
ATOM   2375  CD1 PHE A 347      13.048 -30.919 -15.170  1.00112.71           C
ATOM   2376  CD2 PHE A 347      12.829 -30.892 -17.528  1.00112.71           C
ATOM   2377  CE1 PHE A 347      12.107 -29.920 -15.067  1.00112.71           C
ATOM   2378  CE2 PHE A 347      11.888 -29.893 -17.432  1.00112.71           C
ATOM   2379  CZ  PHE A 347      11.526 -29.404 -16.200  1.00112.71           C
ATOM   2380  C   PHE A 347      16.123 -31.254 -15.192  1.00112.71           C
ATOM   2381  O   PHE A 347      16.038 -30.032 -15.079  1.00112.71           O
ATOM   2382  N   PHE A 348      16.442 -32.062 -14.163  1.00153.97           N
ATOM   2383  CA  PHE A 348      16.718 -31.653 -12.811  1.00153.97           C
ATOM   2384  CB  PHE A 348      17.024 -32.873 -11.921  1.00153.97           C
ATOM   2385  CG  PHE A 348      17.306 -32.467 -10.514  1.00153.97           C
ATOM   2386  CD1 PHE A 348      18.590 -32.157 -10.122  1.00153.97           C
ATOM   2387  CD2 PHE A 348      16.297 -32.409  -9.583  1.00153.97           C
ATOM   2388  CE1 PHE A 348      18.858 -31.790  -8.824  1.00153.97           C
ATOM   2389  CE2 PHE A 348      16.559 -32.044  -8.284  1.00153.97           C
ATOM   2390  CZ  PHE A 348      17.842 -31.734  -7.901  1.00153.97           C
ATOM   2391  C   PHE A 348      17.930 -30.775 -12.823  1.00153.97           C
ATOM   2392  O   PHE A 348      18.030 -29.820 -12.056  1.00153.97           O
ATOM   2393  N   ALA A 349      18.903 -31.106 -13.691  1.00 41.07           N
ATOM   2394  CA  ALA A 349      20.150 -30.402 -13.803  1.00 41.07           C
ATOM   2395  CB  ALA A 349      21.099 -31.038 -14.834  1.00 41.07           C
ATOM   2396  C   ALA A 349      19.916 -28.979 -14.230  1.00 41.07           C
ATOM   2397  O   ALA A 349      20.633 -28.083 -13.788  1.00 41.07           O
ATOM   2398  N   GLY A 350      18.950 -28.735 -15.141  1.00 46.38           N
ATOM   2399  CA  GLY A 350      18.690 -27.402 -15.625  1.00 46.38           C
ATOM   2400  C   GLY A 350      18.156 -26.512 -14.532  1.00 46.38           C
ATOM   2401  O   GLY A 350      18.551 -25.357 -14.399  1.00 46.38           O
ATOM   2402  N   ILE A 351      17.192 -27.048 -13.771  1.00274.89           N
ATOM   2403  CA  ILE A 351      16.423 -26.544 -12.664  1.00274.89           C
ATOM   2404  CB  ILE A 351      15.119 -27.309 -12.579  1.00274.89           C
ATOM   2405  CG1 ILE A 351      14.036 -26.667 -11.694  1.00274.89           C
ATOM   2406  CG2 ILE A 351      15.449 -28.765 -12.272  1.00274.89           C
ATOM   2407  CD1 ILE A 351      14.197 -26.812 -10.184  1.00274.89           C
ATOM   2408  C   ILE A 351      17.247 -26.464 -11.392  1.00274.89           C
ATOM   2409  O   ILE A 351      16.780 -25.993 -10.358  1.00274.89           O
ATOM   2410  N   PHE A 352      18.475 -27.017 -11.407  1.00 81.76           N
ATOM   2411  CA  PHE A 352      19.345 -27.157 -10.264  1.00 81.76           C
ATOM   2412  CB  PHE A 352      20.738 -27.676 -10.667  1.00 81.76           C
ATOM   2413  CG  PHE A 352      21.599 -27.734  -9.452  1.00 81.76           C
ATOM   2414  CD1 PHE A 352      21.539 -28.805  -8.591  1.00 81.76           C
ATOM   2415  CD2 PHE A 352      22.479 -26.711  -9.181  1.00 81.76           C
ATOM   2416  CE1 PHE A 352      22.340 -28.851  -7.474  1.00 81.76           C
ATOM   2417  CE2 PHE A 352      23.283 -26.751  -8.066  1.00 81.76           C
ATOM   2418  CZ  PHE A 352      23.215 -27.824  -7.210  1.00 81.76           C
ATOM   2419  C   PHE A 352      19.556 -25.864  -9.515  1.00 81.76           C
ATOM   2420  O   PHE A 352      19.617 -25.889  -8.286  1.00 81.76           O
ATOM   2421  N   GLN A 353      19.726 -24.710 -10.194  1.00158.52           N
ATOM   2422  CA  GLN A 353      19.947 -23.494  -9.454  1.00158.52           C
ATOM   2423  CB  GLN A 353      20.388 -22.272 -10.286  1.00158.52           C
ATOM   2424  CG  GLN A 353      19.425 -21.814 -11.373  1.00158.52           C
ATOM   2425  CD  GLN A 353      19.996 -22.276 -12.702  1.00158.52           C
ATOM   2426  OE1 GLN A 353      19.442 -23.155 -13.359  1.00158.52           O
ATOM   2427  NE2 GLN A 353      21.143 -21.663 -13.108  1.00158.52           N
ATOM   2428  C   GLN A 353      18.739 -23.128  -8.633  1.00158.52           C
ATOM   2429  O   GLN A 353      18.874 -22.532  -7.566  1.00158.52           O
ATOM   2430  N   ALA A 354      17.526 -23.435  -9.132  1.00 52.16           N
ATOM   2431  CA  ALA A 354      16.278 -23.172  -8.460  1.00 52.16           C
ATOM   2432  CB  ALA A 354      15.050 -23.525  -9.317  1.00 52.16           C
ATOM   2433  C   ALA A 354      16.173 -23.972  -7.185  1.00 52.16           C
ATOM   2434  O   ALA A 354      15.551 -23.522  -6.224  1.00 52.16           O
ATOM   2435  N   TRP A 355      16.700 -25.215  -7.177  1.00187.10           N
ATOM   2436  CA  TRP A 355      16.649 -26.097  -6.032  1.00187.10           C
ATOM   2437  CB  TRP A 355      17.377 -27.438  -6.235  1.00187.10           C
ATOM   2438  CG  TRP A 355      17.009 -28.258  -7.438  1.00187.10           C
ATOM   2439  CD2 TRP A 355      15.670 -28.555  -7.834  1.00187.10           C
ATOM   2440  CD1 TRP A 355      17.826 -28.821  -8.372  1.00187.10           C
ATOM   2441  NE1 TRP A 355      17.076 -29.465  -9.323  1.00187.10           N
ATOM   2442  CE2 TRP A 355      15.746 -29.306  -9.006  1.00187.10           C
ATOM   2443  CE3 TRP A 355      14.480 -28.229  -7.263  1.00187.10           C
ATOM   2444  CZ2 TRP A 355      14.621 -29.753  -9.629  1.00187.10           C
ATOM   2445  CZ3 TRP A 355      13.354 -28.673  -7.904  1.00187.10           C
ATOM   2446  CH2 TRP A 355      13.418 -29.418  -9.060  1.00187.10           C
ATOM   2447  C   TRP A 355      17.494 -25.524  -4.934  1.00187.10           C
ATOM   2448  O   TRP A 355      17.069 -25.429  -3.784  1.00187.10           O
ATOM   2449  N   ILE A 356      18.742 -25.149  -5.289  1.00110.48           N
ATOM   2450  CA  ILE A 356      19.741 -24.708  -4.354  1.00110.48           C
ATOM   2451  CB  ILE A 356      21.052 -24.351  -4.996  1.00110.48           C
ATOM   2452  CG1 ILE A 356      21.683 -25.567  -5.694  1.00110.48           C
ATOM   2453  CG2 ILE A 356      21.951 -23.754  -3.899  1.00110.48           C
ATOM   2454  CD1 ILE A 356      22.066 -26.695  -4.738  1.00110.48           C
ATOM   2455  C   ILE A 356      19.244 -23.474  -3.678  1.00110.48           C
ATOM   2456  O   ILE A 356      19.466 -23.282  -2.484  1.00110.48           O
ATOM   2457  N   THR A 357      18.599 -22.582  -4.448  1.00125.42           N
ATOM   2458  CA  THR A 357      18.047 -21.369  -3.923  1.00125.42           C
ATOM   2459  CB  THR A 357      17.646 -20.395  -4.994  1.00125.42           C
ATOM   2460  OG1 THR A 357      17.109 -19.230  -4.399  1.00125.42           O
ATOM   2461  CG2 THR A 357      16.632 -21.026  -5.948  1.00125.42           C
ATOM   2462  C   THR A 357      16.884 -21.659  -3.014  1.00125.42           C
ATOM   2463  O   THR A 357      16.662 -20.930  -2.051  1.00125.42           O
ATOM   2464  N   ALA A 358      16.094 -22.713  -3.310  1.00 42.86           N
ATOM   2465  CA  ALA A 358      14.948 -23.112  -2.525  1.00 42.86           C
ATOM   2466  CB  ALA A 358      14.186 -24.295  -3.145  1.00 42.86           C
ATOM   2467  C   ALA A 358      15.411 -23.533  -1.160  1.00 42.86           C
ATOM   2468  O   ALA A 358      14.714 -23.331  -0.165  1.00 42.86           O
ATOM   2469  N   LEU A 359      16.587 -24.186  -1.100  1.00116.97           N
ATOM   2470  CA  LEU A 359      17.193 -24.648   0.117  1.00116.97           C
ATOM   2471  CB  LEU A 359      18.514 -25.395  -0.188  1.00116.97           C
ATOM   2472  CG  LEU A 359      19.319 -25.974   1.001  1.00116.97           C
ATOM   2473  CD1 LEU A 359      19.913 -24.884   1.909  1.00116.97           C
ATOM   2474  CD2 LEU A 359      18.519 -27.025   1.772  1.00116.97           C
ATOM   2475  C   LEU A 359      17.529 -23.448   0.957  1.00116.97           C
ATOM   2476  O   LEU A 359      17.315 -23.449   2.168  1.00116.97           O
ATOM   2477  N   GLY A 360      18.112 -22.405   0.332  1.00 52.03           N
ATOM   2478  CA  GLY A 360      18.539 -21.239   1.056  1.00 52.03           C
ATOM   2479  C   GLY A 360      17.403 -20.412   1.587  1.00 52.03           C
ATOM   2480  O   GLY A 360      17.405 -20.032   2.757  1.00 52.03           O
ATOM   2481  N   THR A 361      16.435 -20.068   0.714  1.00143.88           N
ATOM   2482  CA  THR A 361      15.301 -19.238   1.033  1.00143.88           C
ATOM   2483  CB  THR A 361      14.648 -18.697  -0.211  1.00143.88           C
ATOM   2484  OG1 THR A 361      13.488 -17.958   0.125  1.00143.88           O
ATOM   2485  CG2 THR A 361      14.311 -19.837  -1.177  1.00143.88           C
ATOM   2486  C   THR A 361      14.273 -19.925   1.886  1.00143.88           C
ATOM   2487  O   THR A 361      13.781 -19.345   2.854  1.00143.88           O
ATOM   2488  N   ALA A 362      13.963 -21.198   1.573  1.00 70.40           N
ATOM   2489  CA  ALA A 362      12.939 -21.971   2.228  1.00 70.40           C
ATOM   2490  CB  ALA A 362      13.068 -21.964   3.762  1.00 70.40           C
ATOM   2491  C   ALA A 362      11.581 -21.438   1.866  1.00 70.40           C
ATOM   2492  O   ALA A 362      10.598 -21.759   2.535  1.00 70.40           O
ATOM   2493  N   SER A 363      11.487 -20.617   0.792  1.00112.13           N
ATOM   2494  CA  SER A 363      10.208 -20.153   0.323  1.00112.13           C
ATOM   2495  CB  SER A 363       9.910 -18.670   0.605  1.00112.13           C
ATOM   2496  OG  SER A 363      10.696 -17.833  -0.226  1.00112.13           O
ATOM   2497  C   SER A 363      10.166 -20.350  -1.166  1.00112.13           C
ATOM   2498  O   SER A 363      10.968 -19.783  -1.906  1.00112.13           O
ATOM   2499  N   SER A 364       9.199 -21.166  -1.633  1.00 86.58           N
ATOM   2500  CA  SER A 364       9.033 -21.514  -3.020  1.00 86.58           C
ATOM   2501  CB  SER A 364       8.004 -22.637  -3.224  1.00 86.58           C
ATOM   2502  OG  SER A 364       7.879 -22.937  -4.604  1.00 86.58           O
ATOM   2503  C   SER A 364       8.566 -20.319  -3.803  1.00 86.58           C
ATOM   2504  O   SER A 364       8.837 -20.215  -4.999  1.00 86.58           O
ATOM   2505  N   ALA A 365       7.804 -19.417  -3.157  1.00 50.00           N
ATOM   2506  CA  ALA A 365       7.307 -18.223  -3.787  1.00 50.00           C
ATOM   2507  CB  ALA A 365       6.360 -17.418  -2.879  1.00 50.00           C
ATOM   2508  C   ALA A 365       8.455 -17.316  -4.120  1.00 50.00           C
ATOM   2509  O   ALA A 365       8.455 -16.654  -5.157  1.00 50.00           O
ATOM   2510  N   GLY A 366       9.441 -17.227  -3.206  1.00 46.15           N
ATOM   2511  CA  GLY A 366      10.591 -16.373  -3.358  1.00 46.15           C
ATOM   2512  C   GLY A 366      11.474 -16.838  -4.481  1.00 46.15           C
ATOM   2513  O   GLY A 366      12.094 -16.032  -5.171  1.00 46.15           O
ATOM   2514  N   THR A 367      11.607 -18.166  -4.620  1.00152.00           N
ATOM   2515  CA  THR A 367      12.430 -18.879  -5.562  1.00152.00           C
ATOM   2516  CB  THR A 367      12.632 -20.303  -5.134  1.00152.00           C
ATOM   2517  OG1 THR A 367      13.107 -20.350  -3.798  1.00152.00           O
ATOM   2518  CG2 THR A 367      13.685 -20.936  -6.049  1.00152.00           C
ATOM   2519  C   THR A 367      11.798 -18.910  -6.928  1.00152.00           C
ATOM   2520  O   THR A 367      12.425 -19.344  -7.893  1.00152.00           O
ATOM   2521  N   LEU A 368      10.510 -18.530  -7.037  1.00 80.74           N
ATOM   2522  CA  LEU A 368       9.766 -18.659  -8.263  1.00 80.74           C
ATOM   2523  CB  LEU A 368       8.335 -18.104  -8.143  1.00 80.74           C
ATOM   2524  CG  LEU A 368       7.510 -18.227  -9.438  1.00 80.74           C
ATOM   2525  CD1 LEU A 368       7.249 -19.701  -9.791  1.00 80.74           C
ATOM   2526  CD2 LEU A 368       6.219 -17.396  -9.365  1.00 80.74           C
ATOM   2527  C   LEU A 368      10.439 -17.938  -9.409  1.00 80.74           C
ATOM   2528  O   LEU A 368      10.481 -18.510 -10.497  1.00 80.74           O
ATOM   2529  N   PRO A 369      10.970 -16.742  -9.287  1.00109.14           N
ATOM   2530  CA  PRO A 369      11.578 -16.087 -10.420  1.00109.14           C
ATOM   2531  CD  PRO A 369      10.597 -15.800  -8.249  1.00109.14           C
ATOM   2532  CB  PRO A 369      11.879 -14.655  -9.969  1.00109.14           C
ATOM   2533  CG  PRO A 369      11.600 -14.651  -8.450  1.00109.14           C
ATOM   2534  C   PRO A 369      12.753 -16.824 -10.997  1.00109.14           C
ATOM   2535  O   PRO A 369      12.966 -16.731 -12.207  1.00109.14           O
ATOM   2536  N   VAL A 370      13.555 -17.513 -10.160  1.00104.43           N
ATOM   2537  CA  VAL A 370      14.683 -18.276 -10.632  1.00104.43           C
ATOM   2538  CB  VAL A 370      15.645 -18.692  -9.553  1.00104.43           C
ATOM   2539  CG1 VAL A 370      15.004 -19.791  -8.693  1.00104.43           C
ATOM   2540  CG2 VAL A 370      16.959 -19.126 -10.223  1.00104.43           C
ATOM   2541  C   VAL A 370      14.209 -19.514 -11.342  1.00104.43           C
ATOM   2542  O   VAL A 370      14.818 -19.947 -12.318  1.00104.43           O
ATOM   2543  N   THR A 371      13.113 -20.131 -10.851  1.00 66.91           N
ATOM   2544  CA  THR A 371      12.583 -21.346 -11.420  1.00 66.91           C
ATOM   2545  CB  THR A 371      11.455 -21.929 -10.617  1.00 66.91           C
ATOM   2546  OG1 THR A 371      11.875 -22.137  -9.277  1.00 66.91           O
ATOM   2547  CG2 THR A 371      11.062 -23.281 -11.241  1.00 66.91           C
ATOM   2548  C   THR A 371      12.084 -21.039 -12.806  1.00 66.91           C
ATOM   2549  O   THR A 371      12.085 -21.911 -13.675  1.00 66.91           O
ATOM   2550  N   PHE A 372      11.581 -19.803 -13.025  1.00 82.13           N
ATOM   2551  CA  PHE A 372      11.143 -19.369 -14.329  1.00 82.13           C
ATOM   2552  CB  PHE A 372      10.579 -17.932 -14.372  1.00 82.13           C
ATOM   2553  CG  PHE A 372       9.116 -17.898 -14.096  1.00 82.13           C
ATOM   2554  CD1 PHE A 372       8.233 -18.060 -15.140  1.00 82.13           C
ATOM   2555  CD2 PHE A 372       8.620 -17.688 -12.831  1.00 82.13           C
ATOM   2556  CE1 PHE A 372       6.875 -18.024 -14.930  1.00 82.13           C
ATOM   2557  CE2 PHE A 372       7.261 -17.652 -12.615  1.00 82.13           C
ATOM   2558  CZ  PHE A 372       6.387 -17.821 -13.662  1.00 82.13           C
ATOM   2559  C   PHE A 372      12.312 -19.338 -15.258  1.00 82.13           C
ATOM   2560  O   PHE A 372      12.243 -19.862 -16.368  1.00 82.13           O
ATOM   2561  N   ARG A 373      13.418 -18.711 -14.809  1.00137.32           N
ATOM   2562  CA  ARG A 373      14.605 -18.545 -15.597  1.00137.32           C
ATOM   2563  CB  ARG A 373      15.674 -17.730 -14.849  1.00137.32           C
ATOM   2564  CG  ARG A 373      16.850 -17.277 -15.715  1.00137.32           C
ATOM   2565  CD  ARG A 373      16.527 -16.091 -16.625  1.00137.32           C
ATOM   2566  NE  ARG A 373      17.761 -15.769 -17.395  1.00137.32           N
ATOM   2567  CZ  ARG A 373      17.843 -14.602 -18.100  1.00137.32           C
ATOM   2568  NH1 ARG A 373      16.797 -13.726 -18.094  1.00137.32           N
ATOM   2569  NH2 ARG A 373      18.973 -14.312 -18.808  1.00137.32           N
ATOM   2570  C   ARG A 373      15.176 -19.895 -15.913  1.00137.32           C
ATOM   2571  O   ARG A 373      15.677 -20.112 -17.015  1.00137.32           O
ATOM   2572  N   CYS A 374      15.164 -20.831 -14.942  1.00105.06           N
ATOM   2573  CA  CYS A 374      15.710 -22.141 -15.196  1.00105.06           C
ATOM   2574  CB  CYS A 374      15.969 -22.980 -13.927  1.00105.06           C
ATOM   2575  SG  CYS A 374      14.508 -23.232 -12.891  1.00105.06           S
ATOM   2576  C   CYS A 374      14.872 -22.922 -16.171  1.00105.06           C
ATOM   2577  O   CYS A 374      15.413 -23.567 -17.067  1.00105.06           O
ATOM   2578  N   LEU A 375      13.531 -22.911 -16.017  1.00123.59           N
ATOM   2579  CA  LEU A 375      12.662 -23.635 -16.908  1.00123.59           C
ATOM   2580  CB  LEU A 375      11.208 -23.689 -16.401  1.00123.59           C
ATOM   2581  CG  LEU A 375      10.946 -24.725 -15.286  1.00123.59           C
ATOM   2582  CD1 LEU A 375      10.777 -26.134 -15.866  1.00123.59           C
ATOM   2583  CD2 LEU A 375      12.037 -24.696 -14.208  1.00123.59           C
ATOM   2584  C   LEU A 375      12.664 -23.014 -18.273  1.00123.59           C
ATOM   2585  O   LEU A 375      12.647 -23.717 -19.281  1.00123.59           O
ATOM   2586  N   GLU A 376      12.622 -21.671 -18.357  1.00 79.52           N
ATOM   2587  CA  GLU A 376      12.584 -21.072 -19.658  1.00 79.52           C
ATOM   2588  CB  GLU A 376      12.143 -19.599 -19.605  1.00 79.52           C
ATOM   2589  CG  GLU A 376      10.688 -19.462 -19.139  1.00 79.52           C
ATOM   2590  CD  GLU A 376      10.274 -17.998 -19.208  1.00 79.52           C
ATOM   2591  OE1 GLU A 376      11.180 -17.129 -19.318  1.00 79.52           O
ATOM   2592  OE2 GLU A 376       9.044 -17.736 -19.157  1.00 79.52           O
ATOM   2593  C   GLU A 376      13.905 -21.182 -20.377  1.00 79.52           C
ATOM   2594  O   GLU A 376      13.930 -21.580 -21.541  1.00 79.52           O
ATOM   2595  N   GLU A 377      15.022 -20.775 -19.725  1.00108.39           N
ATOM   2596  CA  GLU A 377      16.328 -20.778 -20.342  1.00108.39           C
ATOM   2597  CB  GLU A 377      17.274 -19.781 -19.655  1.00108.39           C
ATOM   2598  CG  GLU A 377      18.603 -19.593 -20.382  1.00108.39           C
ATOM   2599  CD  GLU A 377      19.419 -18.584 -19.588  1.00108.39           C
ATOM   2600  OE1 GLU A 377      18.902 -18.099 -18.546  1.00108.39           O
ATOM   2601  OE2 GLU A 377      20.567 -18.285 -20.008  1.00108.39           O
ATOM   2602  C   GLU A 377      17.045 -22.107 -20.385  1.00108.39           C
ATOM   2603  O   GLU A 377      17.408 -22.588 -21.458  1.00108.39           O
ATOM   2604  N   ASN A 378      17.246 -22.743 -19.208  1.00 56.61           N
ATOM   2605  CA  ASN A 378      18.042 -23.937 -19.067  1.00 56.61           C
ATOM   2606  CB  ASN A 378      18.213 -24.351 -17.596  1.00 56.61           C
ATOM   2607  CG  ASN A 378      19.016 -23.260 -16.904  1.00 56.61           C
ATOM   2608  OD1 ASN A 378      20.104 -22.896 -17.348  1.00 56.61           O
ATOM   2609  ND2 ASN A 378      18.457 -22.711 -15.793  1.00 56.61           N
ATOM   2610  C   ASN A 378      17.385 -25.075 -19.776  1.00 56.61           C
ATOM   2611  O   ASN A 378      18.055 -25.890 -20.412  1.00 56.61           O
ATOM   2612  N   LEU A 379      16.050 -25.174 -19.655  1.00149.10           N
ATOM   2613  CA  LEU A 379      15.323 -26.222 -20.304  1.00149.10           C
ATOM   2614  CB  LEU A 379      14.554 -27.133 -19.320  1.00149.10           C
ATOM   2615  CG  LEU A 379      13.406 -26.486 -18.527  1.00149.10           C
ATOM   2616  CD1 LEU A 379      12.122 -26.401 -19.361  1.00149.10           C
ATOM   2617  CD2 LEU A 379      13.204 -27.185 -17.175  1.00149.10           C
ATOM   2618  C   LEU A 379      14.424 -25.603 -21.344  1.00149.10           C
ATOM   2619  O   LEU A 379      14.226 -24.390 -21.381  1.00149.10           O
ATOM   2620  N   GLY A 380      13.895 -26.461 -22.237  1.00 84.56           N
ATOM   2621  CA  GLY A 380      13.105 -26.211 -23.420  1.00 84.56           C
ATOM   2622  C   GLY A 380      11.726 -25.645 -23.173  1.00 84.56           C
ATOM   2623  O   GLY A 380      11.049 -25.265 -24.127  1.00 84.56           O
ATOM   2624  N   ILE A 381      11.214 -25.684 -21.931  1.00169.86           N
ATOM   2625  CA  ILE A 381       9.832 -25.364 -21.633  1.00169.86           C
ATOM   2626  CB  ILE A 381       9.477 -25.371 -20.171  1.00169.86           C
ATOM   2627  CG1 ILE A 381       7.959 -25.558 -20.005  1.00169.86           C
ATOM   2628  CG2 ILE A 381       9.950 -24.047 -19.558  1.00169.86           C
ATOM   2629  CD1 ILE A 381       7.461 -26.932 -20.452  1.00169.86           C
ATOM   2630  C   ILE A 381       9.343 -24.054 -22.203  1.00169.86           C
ATOM   2631  O   ILE A 381      10.047 -23.045 -22.210  1.00169.86           O
ATOM   2632  N   ASP A 382       8.081 -24.072 -22.707  1.00 73.35           N
ATOM   2633  CA  ASP A 382       7.400 -22.961 -23.329  1.00 73.35           C
ATOM   2634  CB  ASP A 382       6.198 -23.451 -24.168  1.00 73.35           C
ATOM   2635  CG  ASP A 382       5.725 -22.380 -25.144  1.00 73.35           C
ATOM   2636  OD1 ASP A 382       5.456 -21.234 -24.700  1.00 73.35           O
ATOM   2637  OD2 ASP A 382       5.628 -22.703 -26.359  1.00 73.35           O
ATOM   2638  C   ASP A 382       6.901 -21.997 -22.280  1.00 73.35           C
ATOM   2639  O   ASP A 382       6.485 -22.400 -21.194  1.00 73.35           O
ATOM   2640  N   LYS A 383       6.927 -20.680 -22.601  1.00127.37           N
ATOM   2641  CA  LYS A 383       6.489 -19.631 -21.712  1.00127.37           C
ATOM   2642  CB  LYS A 383       6.677 -18.199 -22.245  1.00127.37           C
ATOM   2643  CG  LYS A 383       8.081 -17.605 -22.134  1.00127.37           C
ATOM   2644  CD  LYS A 383       9.063 -18.068 -23.203  1.00127.37           C
ATOM   2645  CE  LYS A 383      10.283 -17.151 -23.303  1.00127.37           C
ATOM   2646  NZ  LYS A 383      11.163 -17.337 -22.129  1.00127.37           N
ATOM   2647  C   LYS A 383       5.013 -19.743 -21.482  1.00127.37           C
ATOM   2648  O   LYS A 383       4.527 -19.494 -20.381  1.00127.37           O
ATOM   2649  N   ARG A 384       4.267 -20.130 -22.531  1.00175.39           N
ATOM   2650  CA  ARG A 384       2.834 -20.193 -22.522  1.00175.39           C
ATOM   2651  CB  ARG A 384       2.316 -20.729 -23.873  1.00175.39           C
ATOM   2652  CG  ARG A 384       2.481 -19.707 -25.005  1.00175.39           C
ATOM   2653  CD  ARG A 384       3.045 -20.267 -26.317  1.00175.39           C
ATOM   2654  NE  ARG A 384       2.049 -21.159 -26.972  1.00175.39           N
ATOM   2655  CZ  ARG A 384       2.285 -21.587 -28.248  1.00175.39           C
ATOM   2656  NH1 ARG A 384       3.395 -21.163 -28.920  1.00175.39           N
ATOM   2657  NH2 ARG A 384       1.425 -22.454 -28.854  1.00175.39           N
ATOM   2658  C   ARG A 384       2.384 -21.118 -21.427  1.00175.39           C
ATOM   2659  O   ARG A 384       1.324 -20.904 -20.842  1.00175.39           O
ATOM   2660  N   VAL A 385       3.104 -22.239 -21.216  1.00130.26           N
ATOM   2661  CA  VAL A 385       2.830 -23.199 -20.169  1.00130.26           C
ATOM   2662  CB  VAL A 385       3.336 -24.573 -20.500  1.00130.26           C
ATOM   2663  CG1 VAL A 385       4.871 -24.531 -20.568  1.00130.26           C
ATOM   2664  CG2 VAL A 385       2.787 -25.558 -19.453  1.00130.26           C
ATOM   2665  C   VAL A 385       3.391 -22.839 -18.807  1.00130.26           C
ATOM   2666  O   VAL A 385       2.771 -23.137 -17.787  1.00130.26           O
ATOM   2667  N   THR A 386       4.613 -22.259 -18.749  1.00 60.45           N
ATOM   2668  CA  THR A 386       5.300 -21.945 -17.513  1.00 60.45           C
ATOM   2669  CB  THR A 386       6.732 -21.530 -17.716  1.00 60.45           C
ATOM   2670  OG1 THR A 386       6.805 -20.363 -18.522  1.00 60.45           O
ATOM   2671  CG2 THR A 386       7.496 -22.691 -18.376  1.00 60.45           C
ATOM   2672  C   THR A 386       4.597 -20.835 -16.795  1.00 60.45           C
ATOM   2673  O   THR A 386       4.628 -20.750 -15.567  1.00 60.45           O
ATOM   2674  N   ARG A 387       3.975 -19.928 -17.563  1.00117.15           N
ATOM   2675  CA  ARG A 387       3.288 -18.792 -17.021  1.00117.15           C
ATOM   2676  CB  ARG A 387       2.829 -17.804 -18.110  1.00117.15           C
ATOM   2677  CG  ARG A 387       4.021 -17.081 -18.749  1.00117.15           C
ATOM   2678  CD  ARG A 387       3.656 -16.077 -19.844  1.00117.15           C
ATOM   2679  NE  ARG A 387       4.931 -15.479 -20.338  1.00117.15           N
ATOM   2680  CZ  ARG A 387       4.907 -14.527 -21.316  1.00117.15           C
ATOM   2681  NH1 ARG A 387       3.715 -14.130 -21.847  1.00117.15           N
ATOM   2682  NH2 ARG A 387       6.071 -13.967 -21.758  1.00117.15           N
ATOM   2683  C   ARG A 387       2.114 -19.235 -16.193  1.00117.15           C
ATOM   2684  O   ARG A 387       1.668 -18.475 -15.333  1.00117.15           O
ATOM   2685  N   PHE A 388       1.455 -20.360 -16.558  1.00 96.20           N
ATOM   2686  CA  PHE A 388       0.389 -20.915 -15.754  1.00 96.20           C
ATOM   2687  CB  PHE A 388      -0.663 -21.645 -16.608  1.00 96.20           C
ATOM   2688  CG  PHE A 388      -1.813 -22.007 -15.729  1.00 96.20           C
ATOM   2689  CD1 PHE A 388      -2.763 -21.067 -15.395  1.00 96.20           C
ATOM   2690  CD2 PHE A 388      -1.949 -23.289 -15.248  1.00 96.20           C
ATOM   2691  CE1 PHE A 388      -3.827 -21.397 -14.588  1.00 96.20           C
ATOM   2692  CE2 PHE A 388      -3.011 -23.626 -14.442  1.00 96.20           C
ATOM   2693  CZ  PHE A 388      -3.950 -22.679 -14.109  1.00 96.20           C
ATOM   2694  C   PHE A 388       0.843 -21.870 -14.669  1.00 96.20           C
ATOM   2695  O   PHE A 388       0.480 -21.723 -13.502  1.00 96.20           O
ATOM   2696  N   VAL A 389       1.674 -22.876 -15.038  1.00 62.05           N
ATOM   2697  CA  VAL A 389       2.058 -23.963 -14.165  1.00 62.05           C
ATOM   2698  CB  VAL A 389       2.896 -24.990 -14.870  1.00 62.05           C
ATOM   2699  CG1 VAL A 389       3.358 -26.040 -13.845  1.00 62.05           C
ATOM   2700  CG2 VAL A 389       2.074 -25.574 -16.032  1.00 62.05           C
ATOM   2701  C   VAL A 389       2.844 -23.485 -12.976  1.00 62.05           C
ATOM   2702  O   VAL A 389       2.538 -23.856 -11.843  1.00 62.05           O
ATOM   2703  N   LEU A 390       3.885 -22.655 -13.199  1.00 82.52           N
ATOM   2704  CA  LEU A 390       4.749 -22.219 -12.132  1.00 82.52           C
ATOM   2705  CB  LEU A 390       5.981 -21.448 -12.648  1.00 82.52           C
ATOM   2706  CG  LEU A 390       6.954 -22.318 -13.473  1.00 82.52           C
ATOM   2707  CD1 LEU A 390       8.161 -21.507 -13.966  1.00 82.52           C
ATOM   2708  CD2 LEU A 390       7.376 -23.577 -12.699  1.00 82.52           C
ATOM   2709  C   LEU A 390       4.048 -21.353 -11.105  1.00 82.52           C
ATOM   2710  O   LEU A 390       4.180 -21.648  -9.920  1.00 82.52           O
ATOM   2711  N   PRO A 391       3.317 -20.310 -11.438  1.00162.50           N
ATOM   2712  CA  PRO A 391       2.697 -19.500 -10.416  1.00162.50           C
ATOM   2713  CD  PRO A 391       3.540 -19.559 -12.657  1.00162.50           C
ATOM   2714  CB  PRO A 391       2.229 -18.217 -11.111  1.00162.50           C
ATOM   2715  CG  PRO A 391       2.439 -18.486 -12.614  1.00162.50           C
ATOM   2716  C   PRO A 391       1.642 -20.212  -9.622  1.00162.50           C
ATOM   2717  O   PRO A 391       1.550 -19.973  -8.418  1.00162.50           O
ATOM   2718  N   VAL A 392       0.821 -21.057 -10.276  1.00 53.04           N
ATOM   2719  CA  VAL A 392      -0.208 -21.808  -9.613  1.00 53.04           C
ATOM   2720  CB  VAL A 392      -1.155 -22.471 -10.573  1.00 53.04           C
ATOM   2721  CG1 VAL A 392      -2.097 -23.393  -9.781  1.00 53.04           C
ATOM   2722  CG2 VAL A 392      -1.893 -21.366 -11.353  1.00 53.04           C
ATOM   2723  C   VAL A 392       0.422 -22.868  -8.756  1.00 53.04           C
ATOM   2724  O   VAL A 392       0.010 -23.091  -7.620  1.00 53.04           O
ATOM   2725  N   GLY A 393       1.463 -23.537  -9.289  1.00 36.08           N
ATOM   2726  CA  GLY A 393       2.139 -24.620  -8.625  1.00 36.08           C
ATOM   2727  C   GLY A 393       2.787 -24.133  -7.364  1.00 36.08           C
ATOM   2728  O   GLY A 393       2.903 -24.876  -6.389  1.00 36.08           O
ATOM   2729  N   ALA A 394       3.281 -22.883  -7.377  1.00 58.72           N
ATOM   2730  CA  ALA A 394       3.970 -22.311  -6.258  1.00 58.72           C
ATOM   2731  CB  ALA A 394       4.499 -20.895  -6.549  1.00 58.72           C
ATOM   2732  C   ALA A 394       3.060 -22.215  -5.067  1.00 58.72           C
ATOM   2733  O   ALA A 394       3.525 -22.359  -3.938  1.00 58.72           O
ATOM   2734  N   THR A 395       1.783 -21.819  -5.270  1.00164.73           N
ATOM   2735  CA  THR A 395       0.821 -21.712  -4.198  1.00164.73           C
ATOM   2736  CB  THR A 395      -0.268 -20.722  -4.503  1.00164.73           C
ATOM   2737  OG1 THR A 395      -1.041 -21.155  -5.613  1.00164.73           O
ATOM   2738  CG2 THR A 395       0.380 -19.366  -4.819  1.00164.73           C
ATOM   2739  C   THR A 395       0.134 -22.999  -3.804  1.00164.73           C
ATOM   2740  O   THR A 395      -0.022 -23.268  -2.615  1.00164.73           O
ATOM   2741  N   ILE A 396      -0.435 -23.737  -4.789  1.00142.59           N
ATOM   2742  CA  ILE A 396      -1.192 -24.952  -4.570  1.00142.59           C
ATOM   2743  CB  ILE A 396      -2.335 -25.100  -5.547  1.00142.59           C
ATOM   2744  CG1 ILE A 396      -1.875 -25.184  -7.015  1.00142.59           C
ATOM   2745  CG2 ILE A 396      -3.295 -23.929  -5.282  1.00142.59           C
ATOM   2746  CD1 ILE A 396      -1.366 -26.555  -7.451  1.00142.59           C
ATOM   2747  C   ILE A 396      -0.415 -26.247  -4.487  1.00142.59           C
ATOM   2748  O   ILE A 396      -0.682 -27.070  -3.611  1.00142.59           O
ATOM   2749  N   ASN A 397       0.559 -26.479  -5.397  1.00111.08           N
ATOM   2750  CA  ASN A 397       1.186 -27.776  -5.484  1.00111.08           C
ATOM   2751  CB  ASN A 397       1.713 -28.092  -6.896  1.00111.08           C
ATOM   2752  CG  ASN A 397       2.103 -29.565  -6.976  1.00111.08           C
ATOM   2753  OD1 ASN A 397       1.316 -30.411  -7.393  1.00111.08           O
ATOM   2754  ND2 ASN A 397       3.360 -29.887  -6.578  1.00111.08           N
ATOM   2755  C   ASN A 397       2.344 -27.862  -4.536  1.00111.08           C
ATOM   2756  O   ASN A 397       3.432 -27.369  -4.833  1.00111.08           O
ATOM   2757  N   MET A 398       2.136 -28.518  -3.369  1.00124.82           N
ATOM   2758  CA  MET A 398       3.183 -28.654  -2.388  1.00124.82           C
ATOM   2759  CB  MET A 398       2.908 -27.855  -1.102  1.00124.82           C
ATOM   2760  CG  MET A 398       2.813 -26.339  -1.289  1.00124.82           C
ATOM   2761  SD  MET A 398       4.396 -25.469  -1.458  1.00124.82           S
ATOM   2762  CE  MET A 398       3.639 -23.826  -1.620  1.00124.82           C
ATOM   2763  C   MET A 398       3.273 -30.095  -1.958  1.00124.82           C
ATOM   2764  O   MET A 398       2.686 -30.484  -0.949  1.00124.82           O
ATOM   2765  N   ASP A 399       4.037 -30.914  -2.710  1.00 80.62           N
ATOM   2766  CA  ASP A 399       4.226 -32.317  -2.455  1.00 80.62           C
ATOM   2767  CB  ASP A 399       4.925 -32.999  -3.637  1.00 80.62           C
ATOM   2768  CG  ASP A 399       3.929 -32.960  -4.786  1.00 80.62           C
ATOM   2769  OD1 ASP A 399       2.833 -33.558  -4.628  1.00 80.62           O
ATOM   2770  OD2 ASP A 399       4.241 -32.332  -5.831  1.00 80.62           O
ATOM   2771  C   ASP A 399       5.057 -32.538  -1.220  1.00 80.62           C
ATOM   2772  O   ASP A 399       4.775 -33.437  -0.428  1.00 80.62           O
ATOM   2773  N   GLY A 400       6.121 -31.729  -1.043  1.00 39.82           N
ATOM   2774  CA  GLY A 400       7.039 -31.829   0.062  1.00 39.82           C
ATOM   2775  C   GLY A 400       6.355 -31.501   1.356  1.00 39.82           C
ATOM   2776  O   GLY A 400       6.696 -32.052   2.402  1.00 39.82           O
ATOM   2777  N   THR A 401       5.443 -30.512   1.328  1.00 61.90           N
ATOM   2778  CA  THR A 401       4.705 -30.093   2.486  1.00 61.90           C
ATOM   2779  CB  THR A 401       3.985 -28.798   2.241  1.00 61.90           C
ATOM   2780  OG1 THR A 401       4.921 -27.786   1.892  1.00 61.90           O
ATOM   2781  CG2 THR A 401       3.224 -28.400   3.518  1.00 61.90           C
ATOM   2782  C   THR A 401       3.712 -31.156   2.876  1.00 61.90           C
ATOM   2783  O   THR A 401       3.565 -31.474   4.055  1.00 61.90           O
ATOM   2784  N   ALA A 402       3.023 -31.753   1.879  1.00 47.67           N
ATOM   2785  CA  ALA A 402       1.996 -32.746   2.089  1.00 47.67           C
ATOM   2786  CB  ALA A 402       1.351 -33.219   0.774  1.00 47.67           C
ATOM   2787  C   ALA A 402       2.577 -33.953   2.768  1.00 47.67           C
ATOM   2788  O   ALA A 402       1.921 -34.563   3.613  1.00 47.67           O
ATOM   2789  N   LEU A 403       3.805 -34.358   2.382  1.00102.78           N
ATOM   2790  CA  LEU A 403       4.464 -35.499   2.961  1.00102.78           C
ATOM   2791  CB  LEU A 403       5.727 -35.886   2.159  1.00102.78           C
ATOM   2792  CG  LEU A 403       6.448 -37.176   2.605  1.00102.78           C
ATOM   2793  CD1 LEU A 403       7.507 -37.595   1.570  1.00102.78           C
ATOM   2794  CD2 LEU A 403       7.060 -37.034   4.007  1.00102.78           C
ATOM   2795  C   LEU A 403       4.799 -35.184   4.398  1.00102.78           C
ATOM   2796  O   LEU A 403       4.627 -36.021   5.283  1.00102.78           O
ATOM   2797  N   TYR A 404       5.265 -33.945   4.655  1.00 89.77           N
ATOM   2798  CA  TYR A 404       5.660 -33.426   5.940  1.00 89.77           C
ATOM   2799  CB  TYR A 404       6.241 -32.007   5.750  1.00 89.77           C
ATOM   2800  CG  TYR A 404       6.451 -31.292   7.039  1.00 89.77           C
ATOM   2801  CD1 TYR A 404       5.436 -30.535   7.576  1.00 89.77           C
ATOM   2802  CD2 TYR A 404       7.658 -31.356   7.697  1.00 89.77           C
ATOM   2803  CE1 TYR A 404       5.613 -29.859   8.758  1.00 89.77           C
ATOM   2804  CE2 TYR A 404       7.841 -30.682   8.882  1.00 89.77           C
ATOM   2805  CZ  TYR A 404       6.818 -29.933   9.412  1.00 89.77           C
ATOM   2806  OH  TYR A 404       7.001 -29.240  10.627  1.00 89.77           O
ATOM   2807  C   TYR A 404       4.478 -33.375   6.877  1.00 89.77           C
ATOM   2808  O   TYR A 404       4.593 -33.754   8.043  1.00 89.77           O
ATOM   2809  N   GLU A 405       3.309 -32.912   6.381  1.00 89.19           N
ATOM   2810  CA  GLU A 405       2.111 -32.752   7.168  1.00 89.19           C
ATOM   2811  CB  GLU A 405       0.944 -32.170   6.351  1.00 89.19           C
ATOM   2812  CG  GLU A 405       1.138 -30.704   5.958  1.00 89.19           C
ATOM   2813  CD  GLU A 405       0.775 -29.844   7.160  1.00 89.19           C
ATOM   2814  OE1 GLU A 405      -0.427 -29.835   7.538  1.00 89.19           O
ATOM   2815  OE2 GLU A 405       1.692 -29.186   7.718  1.00 89.19           O
ATOM   2816  C   GLU A 405       1.658 -34.080   7.700  1.00 89.19           C
ATOM   2817  O   GLU A 405       1.251 -34.175   8.856  1.00 89.19           O
ATOM   2818  N   ALA A 406       1.686 -35.129   6.856  1.00 48.86           N
ATOM   2819  CA  ALA A 406       1.256 -36.452   7.231  1.00 48.86           C
ATOM   2820  CB  ALA A 406       1.243 -37.428   6.041  1.00 48.86           C
ATOM   2821  C   ALA A 406       2.157 -37.042   8.282  1.00 48.86           C
ATOM   2822  O   ALA A 406       1.677 -37.637   9.245  1.00 48.86           O
ATOM   2823  N   VAL A 407       3.490 -36.915   8.122  1.00 52.55           N
ATOM   2824  CA  VAL A 407       4.428 -37.506   9.048  1.00 52.55           C
ATOM   2825  CB  VAL A 407       5.850 -37.430   8.573  1.00 52.55           C
ATOM   2826  CG1 VAL A 407       6.766 -37.998   9.670  1.00 52.55           C
ATOM   2827  CG2 VAL A 407       5.953 -38.184   7.237  1.00 52.55           C
ATOM   2828  C   VAL A 407       4.351 -36.833  10.395  1.00 52.55           C
ATOM   2829  O   VAL A 407       4.355 -37.504  11.426  1.00 52.55           O
ATOM   2830  N   ALA A 408       4.283 -35.486  10.418  1.00 56.25           N
ATOM   2831  CA  ALA A 408       4.278 -34.696  11.626  1.00 56.25           C
ATOM   2832  CB  ALA A 408       4.344 -33.186  11.343  1.00 56.25           C
ATOM   2833  C   ALA A 408       3.046 -34.946  12.457  1.00 56.25           C
ATOM   2834  O   ALA A 408       3.108 -34.895  13.685  1.00 56.25           O
ATOM   2835  N   ALA A 409       1.876 -35.136  11.814  1.00 53.92           N
ATOM   2836  CA  ALA A 409       0.643 -35.370  12.520  1.00 53.92           C
ATOM   2837  CB  ALA A 409      -0.574 -35.414  11.580  1.00 53.92           C
ATOM   2838  C   ALA A 409       0.689 -36.685  13.243  1.00 53.92           C
ATOM   2839  O   ALA A 409       0.234 -36.782  14.381  1.00 53.92           O
ATOM   2840  N   ILE A 410       1.192 -37.739  12.565  1.00125.45           N
ATOM   2841  CA  ILE A 410       1.335 -39.080  13.080  1.00125.45           C
ATOM   2842  CB  ILE A 410       1.573 -40.130  12.020  1.00125.45           C
ATOM   2843  CG1 ILE A 410       0.283 -40.423  11.222  1.00125.45           C
ATOM   2844  CG2 ILE A 410       2.121 -41.388  12.715  1.00125.45           C
ATOM   2845  CD1 ILE A 410      -0.215 -39.301  10.316  1.00125.45           C
ATOM   2846  C   ILE A 410       2.423 -39.157  14.112  1.00125.45           C
ATOM   2847  O   ILE A 410       2.335 -39.954  15.043  1.00125.45           O
ATOM   2848  N   PHE A 411       3.503 -38.368  13.952  1.00 74.74           N
ATOM   2849  CA  PHE A 411       4.627 -38.409  14.849  1.00 74.74           C
ATOM   2850  CB  PHE A 411       5.749 -37.453  14.394  1.00 74.74           C
ATOM   2851  CG  PHE A 411       6.972 -37.699  15.209  1.00 74.74           C
ATOM   2852  CD1 PHE A 411       7.756 -38.806  14.974  1.00 74.74           C
ATOM   2853  CD2 PHE A 411       7.351 -36.810  16.189  1.00 74.74           C
ATOM   2854  CE1 PHE A 411       8.890 -39.037  15.716  1.00 74.74           C
ATOM   2855  CE2 PHE A 411       8.484 -37.036  16.935  1.00 74.74           C
ATOM   2856  CZ  PHE A 411       9.254 -38.150  16.701  1.00 74.74           C
ATOM   2857  C   PHE A 411       4.178 -38.018  16.232  1.00 74.74           C
ATOM   2858  O   PHE A 411       4.593 -38.634  17.212  1.00 74.74           O
ATOM   2859  N   ILE A 412       3.334 -36.971  16.352  1.00107.74           N
ATOM   2860  CA  ILE A 412       2.841 -36.525  17.631  1.00107.74           C
ATOM   2861  CB  ILE A 412       2.013 -35.273  17.547  1.00107.74           C
ATOM   2862  CG1 ILE A 412       0.644 -35.532  16.899  1.00107.74           C
ATOM   2863  CG2 ILE A 412       2.855 -34.211  16.819  1.00107.74           C
ATOM   2864  CD1 ILE A 412      -0.434 -35.950  17.899  1.00107.74           C
ATOM   2865  C   ILE A 412       1.972 -37.615  18.175  1.00107.74           C
ATOM   2866  O   ILE A 412       1.908 -37.842  19.382  1.00107.74           O
ATOM   2867  N   ALA A 413       1.234 -38.275  17.263  1.00 54.47           N
ATOM   2868  CA  ALA A 413       0.331 -39.357  17.534  1.00 54.47           C
ATOM   2869  CB  ALA A 413      -0.415 -39.844  16.281  1.00 54.47           C
ATOM   2870  C   ALA A 413       1.106 -40.507  18.086  1.00 54.47           C
ATOM   2871  O   ALA A 413       0.562 -41.308  18.840  1.00 54.47           O
ATOM   2872  N   GLN A 414       2.379 -40.670  17.686  1.00 48.03           N
ATOM   2873  CA  GLN A 414       3.098 -41.788  18.218  1.00 48.03           C
ATOM   2874  CB  GLN A 414       4.559 -41.866  17.729  1.00 48.03           C
ATOM   2875  CG  GLN A 414       4.699 -42.070  16.218  1.00 48.03           C
ATOM   2876  CD  GLN A 414       6.181 -42.131  15.864  1.00 48.03           C
ATOM   2877  OE1 GLN A 414       7.034 -42.359  16.720  1.00 48.03           O
ATOM   2878  NE2 GLN A 414       6.498 -41.933  14.556  1.00 48.03           N
ATOM   2879  C   GLN A 414       3.138 -41.627  19.707  1.00 48.03           C
ATOM   2880  O   GLN A 414       2.823 -42.560  20.444  1.00 48.03           O
ATOM   2881  N   MET A 415       3.522 -40.430  20.192  1.00 73.82           N
ATOM   2882  CA  MET A 415       3.589 -40.222  21.611  1.00 73.82           C
ATOM   2883  CB  MET A 415       4.209 -38.861  21.975  1.00 73.82           C
ATOM   2884  CG  MET A 415       5.657 -38.690  21.516  1.00 73.82           C
ATOM   2885  SD  MET A 415       6.386 -37.077  21.933  1.00 73.82           S
ATOM   2886  CE  MET A 415       7.989 -37.420  21.151  1.00 73.82           C
ATOM   2887  C   MET A 415       2.225 -40.237  22.241  1.00 73.82           C
ATOM   2888  O   MET A 415       1.975 -40.985  23.184  1.00 73.82           O
ATOM   2889  N   ASN A 416       1.302 -39.411  21.706  1.00 64.04           N
ATOM   2890  CA  ASN A 416       0.005 -39.209  22.292  1.00 64.04           C
ATOM   2891  CB  ASN A 416      -0.707 -38.021  21.653  1.00 64.04           C
ATOM   2892  CG  ASN A 416       0.176 -36.827  21.954  1.00 64.04           C
ATOM   2893  OD1 ASN A 416       0.542 -36.591  23.104  1.00 64.04           O
ATOM   2894  ND2 ASN A 416       0.564 -36.078  20.890  1.00 64.04           N
ATOM   2895  C   ASN A 416      -0.870 -40.410  22.149  1.00 64.04           C
ATOM   2896  O   ASN A 416      -1.490 -40.856  23.112  1.00 64.04           O
ATOM   2897  N   GLY A 417      -0.954 -40.952  20.924  1.00 26.60           N
ATOM   2898  CA  GLY A 417      -1.744 -42.116  20.658  1.00 26.60           C
ATOM   2899  C   GLY A 417      -3.133 -41.671  20.348  1.00 26.60           C
ATOM   2900  O   GLY A 417      -3.582 -40.630  20.822  1.00 26.60           O
ATOM   2901  N   VAL A 418      -3.862 -42.464  19.541  1.00 21.96           N
ATOM   2902  CA  VAL A 418      -5.209 -42.091  19.230  1.00 21.96           C
ATOM   2903  CB  VAL A 418      -5.378 -41.585  17.827  1.00 21.96           C
ATOM   2904  CG1 VAL A 418      -6.873 -41.329  17.574  1.00 21.96           C
ATOM   2905  CG2 VAL A 418      -4.488 -40.345  17.640  1.00 21.96           C
ATOM   2906  C   VAL A 418      -6.052 -43.315  19.345  1.00 21.96           C
ATOM   2907  O   VAL A 418      -5.622 -44.413  18.994  1.00 21.96           O
ATOM   2908  N   VAL A 419      -7.281 -43.158  19.871  1.00121.00           N
ATOM   2909  CA  VAL A 419      -8.162 -44.282  19.927  1.00121.00           C
ATOM   2910  CB  VAL A 419      -8.678 -44.583  21.309  1.00121.00           C
ATOM   2911  CG1 VAL A 419      -9.380 -43.339  21.883  1.00121.00           C
ATOM   2912  CG2 VAL A 419      -9.583 -45.824  21.226  1.00121.00           C
ATOM   2913  C   VAL A 419      -9.313 -43.966  19.029  1.00121.00           C
ATOM   2914  O   VAL A 419     -10.059 -43.013  19.251  1.00121.00           O
ATOM   2915  N   LEU A 420      -9.461 -44.753  17.951  1.00328.18           N
ATOM   2916  CA  LEU A 420     -10.532 -44.509  17.037  1.00328.18           C
ATOM   2917  CB  LEU A 420     -10.291 -43.226  16.205  1.00328.18           C
ATOM   2918  CG  LEU A 420     -11.466 -42.694  15.350  1.00328.18           C
ATOM   2919  CD1 LEU A 420     -11.706 -43.506  14.070  1.00328.18           C
ATOM   2920  CD2 LEU A 420     -12.736 -42.538  16.201  1.00328.18           C
ATOM   2921  C   LEU A 420     -10.554 -45.711  16.152  1.00328.18           C
ATOM   2922  O   LEU A 420      -9.578 -46.457  16.096  1.00328.18           O
ATOM   2923  N   ASP A 421     -11.676 -45.955  15.453  1.00218.04           N
ATOM   2924  CA  ASP A 421     -11.710 -47.082  14.573  1.00218.04           C
ATOM   2925  CB  ASP A 421     -13.031 -47.204  13.789  1.00218.04           C
ATOM   2926  CG  ASP A 421     -13.072 -48.549  13.073  1.00218.04           C
ATOM   2927  OD1 ASP A 421     -12.181 -49.397  13.344  1.00218.04           O
ATOM   2928  OD2 ASP A 421     -14.000 -48.745  12.244  1.00218.04           O
ATOM   2929  C   ASP A 421     -10.617 -46.843  13.586  1.00218.04           C
ATOM   2930  O   ASP A 421     -10.248 -45.702  13.317  1.00218.04           O
ATOM   2931  N   GLY A 422     -10.040 -47.922  13.032  1.00 65.11           N
ATOM   2932  CA  GLY A 422      -8.973 -47.715  12.106  1.00 65.11           C
ATOM   2933  C   GLY A 422      -9.576 -47.034  10.929  1.00 65.11           C
ATOM   2934  O   GLY A 422     -10.794 -47.032  10.759  1.00 65.11           O
ATOM   2935  N   GLY A 423      -8.731 -46.432  10.076  1.00 44.98           N
ATOM   2936  CA  GLY A 423      -9.280 -45.759   8.942  1.00 44.98           C
ATOM   2937  C   GLY A 423      -9.432 -44.313   9.284  1.00 44.98           C
ATOM   2938  O   GLY A 423     -10.013 -43.545   8.520  1.00 44.98           O
ATOM   2939  N   GLN A 424      -8.936 -43.915  10.469  1.00 73.53           N
ATOM   2940  CA  GLN A 424      -8.944 -42.546  10.894  1.00 73.53           C
ATOM   2941  CB  GLN A 424      -8.540 -42.345  12.363  1.00 73.53           C
ATOM   2942  CG  GLN A 424      -8.533 -40.871  12.777  1.00 73.53           C
ATOM   2943  CD  GLN A 424      -9.918 -40.295  12.520  1.00 73.53           C
ATOM   2944  OE1 GLN A 424     -10.068 -39.103  12.255  1.00 73.53           O
ATOM   2945  NE2 GLN A 424     -10.963 -41.162  12.594  1.00 73.53           N
ATOM   2946  C   GLN A 424      -7.973 -41.781  10.046  1.00 73.53           C
ATOM   2947  O   GLN A 424      -8.096 -40.571   9.869  1.00 73.53           O
ATOM   2948  N   ILE A 425      -6.964 -42.505   9.534  1.00127.99           N
ATOM   2949  CA  ILE A 425      -5.846 -42.067   8.745  1.00127.99           C
ATOM   2950  CB  ILE A 425      -4.979 -43.244   8.416  1.00127.99           C
ATOM   2951  CG1 ILE A 425      -3.543 -42.850   8.082  1.00127.99           C
ATOM   2952  CG2 ILE A 425      -5.660 -44.022   7.287  1.00127.99           C
ATOM   2953  CD1 ILE A 425      -2.638 -44.077   8.140  1.00127.99           C
ATOM   2954  C   ILE A 425      -6.354 -41.451   7.475  1.00127.99           C
ATOM   2955  O   ILE A 425      -5.700 -40.597   6.878  1.00127.99           O
ATOM   2956  N   VAL A 426      -7.517 -41.912   6.988  1.00 97.89           N
ATOM   2957  CA  VAL A 426      -8.065 -41.388   5.771  1.00 97.89           C
ATOM   2958  CB  VAL A 426      -9.392 -41.996   5.420  1.00 97.89           C
ATOM   2959  CG1 VAL A 426      -9.187 -43.500   5.173  1.00 97.89           C
ATOM   2960  CG2 VAL A 426     -10.396 -41.680   6.541  1.00 97.89           C
ATOM   2961  C   VAL A 426      -8.269 -39.915   5.944  1.00 97.89           C
ATOM   2962  O   VAL A 426      -8.029 -39.141   5.021  1.00 97.89           O
ATOM   2963  N   THR A 427      -8.712 -39.490   7.139  1.00105.07           N
ATOM   2964  CA  THR A 427      -8.979 -38.108   7.420  1.00105.07           C
ATOM   2965  CB  THR A 427      -9.430 -37.906   8.835  1.00105.07           C
ATOM   2966  OG1 THR A 427     -10.571 -38.704   9.105  1.00105.07           O
ATOM   2967  CG2 THR A 427      -9.765 -36.421   9.040  1.00105.07           C
ATOM   2968  C   THR A 427      -7.705 -37.334   7.282  1.00105.07           C
ATOM   2969  O   THR A 427      -7.696 -36.234   6.729  1.00105.07           O
ATOM   2970  N   VAL A 428      -6.590 -37.886   7.802  1.00114.62           N
ATOM   2971  CA  VAL A 428      -5.352 -37.166   7.760  1.00114.62           C
ATOM   2972  CB  VAL A 428      -4.210 -37.795   8.518  1.00114.62           C
ATOM   2973  CG1 VAL A 428      -4.664 -38.038   9.967  1.00114.62           C
ATOM   2974  CG2 VAL A 428      -3.664 -39.017   7.769  1.00114.62           C
ATOM   2975  C   VAL A 428      -4.925 -36.998   6.332  1.00114.62           C
ATOM   2976  O   VAL A 428      -4.406 -35.949   5.959  1.00114.62           O
ATOM   2977  N   SER A 429      -5.124 -38.034   5.493  1.00 89.02           N
ATOM   2978  CA  SER A 429      -4.743 -38.003   4.106  1.00 89.02           C
ATOM   2979  CB  SER A 429      -5.060 -39.325   3.392  1.00 89.02           C
ATOM   2980  OG  SER A 429      -4.417 -40.399   4.058  1.00 89.02           O
ATOM   2981  C   SER A 429      -5.528 -36.940   3.395  1.00 89.02           C
ATOM   2982  O   SER A 429      -5.002 -36.277   2.503  1.00 89.02           O
ATOM   2983  N   LEU A 430      -6.829 -36.795   3.717  1.00108.76           N
ATOM   2984  CA  LEU A 430      -7.638 -35.782   3.092  1.00108.76           C
ATOM   2985  CB  LEU A 430      -9.148 -35.927   3.357  1.00108.76           C
ATOM   2986  CG  LEU A 430      -9.838 -36.993   2.481  1.00108.76           C
ATOM   2987  CD1 LEU A 430      -9.238 -38.390   2.682  1.00108.76           C
ATOM   2988  CD2 LEU A 430     -11.361 -36.966   2.682  1.00108.76           C
ATOM   2989  C   LEU A 430      -7.226 -34.404   3.523  1.00108.76           C
ATOM   2990  O   LEU A 430      -7.069 -33.520   2.687  1.00108.76           O
ATOM   2991  N   THR A 431      -7.046 -34.187   4.840  1.00115.93           N
ATOM   2992  CA  THR A 431      -6.732 -32.901   5.414  1.00115.93           C
ATOM   2993  CB  THR A 431      -6.827 -32.910   6.910  1.00115.93           C
ATOM   2994  OG1 THR A 431      -8.122 -33.324   7.315  1.00115.93           O
ATOM   2995  CG2 THR A 431      -6.550 -31.489   7.426  1.00115.93           C
ATOM   2996  C   THR A 431      -5.330 -32.466   5.085  1.00115.93           C
ATOM   2997  O   THR A 431      -5.080 -31.275   4.910  1.00115.93           O
ATOM   2998  N   ALA A 432      -4.368 -33.412   5.057  1.00 48.81           N
ATOM   2999  CA  ALA A 432      -2.982 -33.119   4.797  1.00 48.81           C
ATOM   3000  CB  ALA A 432      -2.077 -34.356   4.926  1.00 48.81           C
ATOM   3001  C   ALA A 432      -2.836 -32.598   3.398  1.00 48.81           C
ATOM   3002  O   ALA A 432      -1.999 -31.735   3.136  1.00 48.81           O
ATOM   3003  N   THR A 433      -3.604 -33.175   2.453  1.00 50.13           N
ATOM   3004  CA  THR A 433      -3.622 -32.744   1.082  1.00 50.13           C
ATOM   3005  CB  THR A 433      -4.418 -33.659   0.192  1.00 50.13           C
ATOM   3006  OG1 THR A 433      -3.880 -34.973   0.247  1.00 50.13           O
ATOM   3007  CG2 THR A 433      -4.374 -33.130  -1.256  1.00 50.13           C
ATOM   3008  C   THR A 433      -4.262 -31.385   1.026  1.00 50.13           C
ATOM   3009  O   THR A 433      -3.852 -30.529   0.244  1.00 50.13           O
ATOM   3010  N   LEU A 434      -5.319 -31.165   1.839  1.00132.38           N
ATOM   3011  CA  LEU A 434      -6.004 -29.897   1.891  1.00132.38           C
ATOM   3012  CB  LEU A 434      -7.313 -29.917   2.703  1.00132.38           C
ATOM   3013  CG  LEU A 434      -8.547 -30.348   1.883  1.00132.38           C
ATOM   3014  CD1 LEU A 434      -8.987 -29.220   0.936  1.00132.38           C
ATOM   3015  CD2 LEU A 434      -8.309 -31.656   1.117  1.00132.38           C
ATOM   3016  C   LEU A 434      -5.112 -28.827   2.444  1.00132.38           C
ATOM   3017  O   LEU A 434      -5.168 -27.681   2.000  1.00132.38           O
ATOM   3018  N   ALA A 435      -4.292 -29.167   3.455  1.00 43.42           N
ATOM   3019  CA  ALA A 435      -3.379 -28.251   4.082  1.00 43.42           C
ATOM   3020  CB  ALA A 435      -2.652 -28.876   5.284  1.00 43.42           C
ATOM   3021  C   ALA A 435      -2.332 -27.830   3.095  1.00 43.42           C
ATOM   3022  O   ALA A 435      -1.890 -26.681   3.103  1.00 43.42           O
ATOM   3023  N   SER A 436      -1.890 -28.770   2.233  1.00 92.29           N
ATOM   3024  CA  SER A 436      -0.849 -28.504   1.277  1.00 92.29           C
ATOM   3025  CB  SER A 436      -0.414 -29.738   0.460  1.00 92.29           C
ATOM   3026  OG  SER A 436      -1.413 -30.107  -0.477  1.00 92.29           O
ATOM   3027  C   SER A 436      -1.307 -27.446   0.315  1.00 92.29           C
ATOM   3028  O   SER A 436      -0.498 -26.649  -0.159  1.00 92.29           O
ATOM   3029  N   VAL A 437      -2.608 -27.444  -0.043  1.00 40.98           N
ATOM   3030  CA  VAL A 437      -3.147 -26.448  -0.930  1.00 40.98           C
ATOM   3031  CB  VAL A 437      -4.550 -26.761  -1.362  1.00 40.98           C
ATOM   3032  CG1 VAL A 437      -5.070 -25.597  -2.222  1.00 40.98           C
ATOM   3033  CG2 VAL A 437      -4.546 -28.119  -2.083  1.00 40.98           C
ATOM   3034  C   VAL A 437      -3.176 -25.110  -0.244  1.00 40.98           C
ATOM   3035  O   VAL A 437      -2.752 -24.102  -0.805  1.00 40.98           O
ATOM   3036  N   GLY A 438      -3.677 -25.085   1.009  1.00 39.41           N
ATOM   3037  CA  GLY A 438      -3.867 -23.893   1.790  1.00 39.41           C
ATOM   3038  C   GLY A 438      -2.563 -23.226   2.127  1.00 39.41           C
ATOM   3039  O   GLY A 438      -2.497 -21.998   2.180  1.00 39.41           O
ATOM   3040  N   ALA A 439      -1.503 -24.018   2.387  1.00 48.78           N
ATOM   3041  CA  ALA A 439      -0.221 -23.523   2.829  1.00 48.78           C
ATOM   3042  CB  ALA A 439       0.815 -24.637   3.063  1.00 48.78           C
ATOM   3043  C   ALA A 439       0.367 -22.563   1.839  1.00 48.78           C
ATOM   3044  O   ALA A 439       0.151 -22.675   0.633  1.00 48.78           O
ATOM   3045  N   ALA A 440       1.107 -21.554   2.360  1.00 59.48           N
ATOM   3046  CA  ALA A 440       1.730 -20.553   1.539  1.00 59.48           C
ATOM   3047  CB  ALA A 440       1.751 -19.150   2.171  1.00 59.48           C
ATOM   3048  C   ALA A 440       3.132 -20.941   1.165  1.00 59.48           C
ATOM   3049  O   ALA A 440       3.791 -21.735   1.834  1.00 59.48           O
ATOM   3050  N   SER A 441       3.611 -20.336   0.062  1.00 90.04           N
ATOM   3051  CA  SER A 441       4.894 -20.530  -0.557  1.00 90.04           C
ATOM   3052  CB  SER A 441       4.979 -19.838  -1.923  1.00 90.04           C
ATOM   3053  OG  SER A 441       3.830 -20.131  -2.700  1.00 90.04           O
ATOM   3054  C   SER A 441       5.951 -19.856   0.271  1.00 90.04           C
ATOM   3055  O   SER A 441       7.019 -19.542  -0.256  1.00 90.04           O
ATOM   3056  N   ILE A 442       5.674 -19.576   1.565  1.00202.14           N
ATOM   3057  CA  ILE A 442       6.606 -18.862   2.406  1.00202.14           C
ATOM   3058  CB  ILE A 442       6.006 -17.791   3.265  1.00202.14           C
ATOM   3059  CG1 ILE A 442       5.169 -18.412   4.390  1.00202.14           C
ATOM   3060  CG2 ILE A 442       5.216 -16.839   2.363  1.00202.14           C
ATOM   3061  CD1 ILE A 442       4.108 -19.391   3.908  1.00202.14           C
ATOM   3062  C   ILE A 442       7.164 -19.842   3.396  1.00202.14           C
ATOM   3063  O   ILE A 442       6.657 -20.952   3.540  1.00202.14           O
ATOM   3064  N   PRO A 443       8.232 -19.472   4.059  1.00 94.26           N
ATOM   3065  CA  PRO A 443       8.852 -20.346   5.022  1.00 94.26           C
ATOM   3066  CD  PRO A 443       9.163 -18.488   3.537  1.00 94.26           C
ATOM   3067  CB  PRO A 443      10.274 -19.816   5.226  1.00 94.26           C
ATOM   3068  CG  PRO A 443      10.258 -18.405   4.612  1.00 94.26           C
ATOM   3069  C   PRO A 443       8.065 -20.490   6.296  1.00 94.26           C
ATOM   3070  O   PRO A 443       7.375 -19.552   6.690  1.00 94.26           O
ATOM   3071  N   SER A 444       8.186 -21.667   6.953  1.00 56.06           N
ATOM   3072  CA  SER A 444       7.565 -22.015   8.209  1.00 56.06           C
ATOM   3073  CB  SER A 444       7.874 -21.008   9.330  1.00 56.06           C
ATOM   3074  OG  SER A 444       9.265 -21.006   9.615  1.00 56.06           O
ATOM   3075  C   SER A 444       6.071 -22.121   8.086  1.00 56.06           C
ATOM   3076  O   SER A 444       5.368 -22.200   9.093  1.00 56.06           O
ATOM   3077  N   ALA A 445       5.556 -22.165   6.845  1.00 58.95           N
ATOM   3078  CA  ALA A 445       4.154 -22.272   6.533  1.00 58.95           C
ATOM   3079  CB  ALA A 445       3.870 -22.109   5.029  1.00 58.95           C
ATOM   3080  C   ALA A 445       3.607 -23.609   6.951  1.00 58.95           C
ATOM   3081  O   ALA A 445       2.409 -23.744   7.197  1.00 58.95           O
ATOM   3082  N   GLY A 446       4.457 -24.654   6.943  1.00 43.88           N
ATOM   3083  CA  GLY A 446       4.052 -26.008   7.221  1.00 43.88           C
ATOM   3084  C   GLY A 446       3.558 -26.208   8.629  1.00 43.88           C
ATOM   3085  O   GLY A 446       2.637 -26.992   8.851  1.00 43.88           O
ATOM   3086  N   LEU A 447       4.207 -25.582   9.630  1.00139.09           N
ATOM   3087  CA  LEU A 447       3.821 -25.751  11.008  1.00139.09           C
ATOM   3088  CB  LEU A 447       4.910 -25.265  11.990  1.00139.09           C
ATOM   3089  CG  LEU A 447       5.293 -23.778  11.886  1.00139.09           C
ATOM   3090  CD1 LEU A 447       4.198 -22.868  12.464  1.00139.09           C
ATOM   3091  CD2 LEU A 447       6.683 -23.522  12.491  1.00139.09           C
ATOM   3092  C   LEU A 447       2.501 -25.082  11.302  1.00139.09           C
ATOM   3093  O   LEU A 447       1.694 -25.583  12.085  1.00139.09           O
ATOM   3094  N   VAL A 448       2.246 -23.907  10.703  1.00111.97           N
ATOM   3095  CA  VAL A 448       1.030 -23.185  10.960  1.00111.97           C
ATOM   3096  CB  VAL A 448       1.013 -21.819  10.334  1.00111.97           C
ATOM   3097  CG1 VAL A 448       1.059 -21.968   8.804  1.00111.97           C
ATOM   3098  CG2 VAL A 448      -0.226 -21.065  10.845  1.00111.97           C
ATOM   3099  C   VAL A 448      -0.160 -23.941  10.429  1.00111.97           C
ATOM   3100  O   VAL A 448      -1.221 -23.947  11.042  1.00111.97           O
ATOM   3101  N   THR A 449      -0.013 -24.579   9.257  1.00147.13           N
ATOM   3102  CA  THR A 449      -1.029 -25.307   8.538  1.00147.13           C
ATOM   3103  CB  THR A 449      -0.636 -25.599   7.121  1.00147.13           C
ATOM   3104  OG1 THR A 449      -1.722 -26.204   6.444  1.00147.13           O
ATOM   3105  CG2 THR A 449       0.582 -26.533   7.098  1.00147.13           C
ATOM   3106  C   THR A 449      -1.369 -26.607   9.215  1.00147.13           C
ATOM   3107  O   THR A 449      -2.367 -27.245   8.882  1.00147.13           O
ATOM   3108  N   MET A 450      -0.507 -27.049  10.146  1.00185.79           N
ATOM   3109  CA  MET A 450      -0.582 -28.275  10.894  1.00185.79           C
ATOM   3110  CB  MET A 450       0.579 -28.407  11.897  1.00185.79           C
ATOM   3111  CG  MET A 450       1.961 -28.599  11.267  1.00185.79           C
ATOM   3112  SD  MET A 450       2.368 -30.318  10.844  1.00185.79           S
ATOM   3113  CE  MET A 450       2.804 -30.772  12.549  1.00185.79           C
ATOM   3114  C   MET A 450      -1.838 -28.247  11.715  1.00185.79           C
ATOM   3115  O   MET A 450      -2.319 -29.292  12.149  1.00185.79           O
ATOM   3116  N   LEU A 451      -2.359 -27.039  12.005  1.00143.30           N
ATOM   3117  CA  LEU A 451      -3.548 -26.862  12.792  1.00143.30           C
ATOM   3118  CB  LEU A 451      -4.008 -25.391  12.851  1.00143.30           C
ATOM   3119  CG  LEU A 451      -3.239 -24.488  13.836  1.00143.30           C
ATOM   3120  CD1 LEU A 451      -1.719 -24.581  13.653  1.00143.30           C
ATOM   3121  CD2 LEU A 451      -3.754 -23.041  13.763  1.00143.30           C
ATOM   3122  C   LEU A 451      -4.683 -27.651  12.200  1.00143.30           C
ATOM   3123  O   LEU A 451      -5.363 -28.407  12.890  1.00143.30           O
ATOM   3124  N   LEU A 452      -4.905 -27.542  10.887  1.00 99.24           N
ATOM   3125  CA  LEU A 452      -6.045 -28.175  10.285  1.00 99.24           C
ATOM   3126  CB  LEU A 452      -6.191 -27.825   8.794  1.00 99.24           C
ATOM   3127  CG  LEU A 452      -6.467 -26.331   8.543  1.00 99.24           C
ATOM   3128  CD1 LEU A 452      -5.292 -25.458   9.014  1.00 99.24           C
ATOM   3129  CD2 LEU A 452      -6.851 -26.073   7.078  1.00 99.24           C
ATOM   3130  C   LEU A 452      -5.989 -29.672  10.392  1.00 99.24           C
ATOM   3131  O   LEU A 452      -6.986 -30.311  10.723  1.00 99.24           O
ATOM   3132  N   ILE A 453      -4.821 -30.274  10.115  1.00123.55           N
ATOM   3133  CA  ILE A 453      -4.672 -31.706  10.092  1.00123.55           C
ATOM   3134  CB  ILE A 453      -3.317 -32.134   9.604  1.00123.55           C
ATOM   3135  CG1 ILE A 453      -2.219 -31.637  10.561  1.00123.55           C
ATOM   3136  CG2 ILE A 453      -3.151 -31.633   8.160  1.00123.55           C
ATOM   3137  CD1 ILE A 453      -0.852 -32.269  10.300  1.00123.55           C
ATOM   3138  C   ILE A 453      -4.863 -32.288  11.459  1.00123.55           C
ATOM   3139  O   ILE A 453      -5.380 -33.390  11.621  1.00123.55           O
ATOM   3140  N   LEU A 454      -4.349 -31.598  12.480  1.00140.25           N
ATOM   3141  CA  LEU A 454      -4.352 -32.083  13.820  1.00140.25           C
ATOM   3142  CB  LEU A 454      -3.206 -31.357  14.473  1.00140.25           C
ATOM   3143  CG  LEU A 454      -1.934 -31.575  13.603  1.00140.25           C
ATOM   3144  CD1 LEU A 454      -0.678 -30.832  14.104  1.00140.25           C
ATOM   3145  CD2 LEU A 454      -1.696 -33.076  13.356  1.00140.25           C
ATOM   3146  C   LEU A 454      -5.716 -32.010  14.467  1.00140.25           C
ATOM   3147  O   LEU A 454      -6.094 -32.905  15.223  1.00140.25           O
ATOM   3148  N   THR A 455      -6.494 -30.942  14.194  1.00 65.35           N
ATOM   3149  CA  THR A 455      -7.824 -30.781  14.730  1.00 65.35           C
ATOM   3150  CB  THR A 455      -8.410 -29.437  14.403  1.00 65.35           C
ATOM   3151  OG1 THR A 455      -7.581 -28.400  14.906  1.00 65.35           O
ATOM   3152  CG2 THR A 455      -9.813 -29.341  15.025  1.00 65.35           C
ATOM   3153  C   THR A 455      -8.736 -31.817  14.130  1.00 65.35           C
ATOM   3154  O   THR A 455      -9.595 -32.382  14.808  1.00 65.35           O
ATOM   3155  N   ALA A 456      -8.566 -32.102  12.825  1.00 43.90           N
ATOM   3156  CA  ALA A 456      -9.455 -33.003  12.143  1.00 43.90           C
ATOM   3157  CB  ALA A 456      -9.085 -33.198  10.664  1.00 43.90           C
ATOM   3158  C   ALA A 456      -9.398 -34.346  12.799  1.00 43.90           C
ATOM   3159  O   ALA A 456     -10.429 -34.985  13.002  1.00 43.90           O
ATOM   3160  N   VAL A 457      -8.180 -34.819  13.116  1.00 67.66           N
ATOM   3161  CA  VAL A 457      -7.993 -36.084  13.762  1.00 67.66           C
ATOM   3162  CB  VAL A 457      -6.562 -36.519  13.759  1.00 67.66           C
ATOM   3163  CG1 VAL A 457      -6.477 -37.857  14.499  1.00 67.66           C
ATOM   3164  CG2 VAL A 457      -6.065 -36.580  12.305  1.00 67.66           C
ATOM   3165  C   VAL A 457      -8.464 -36.006  15.190  1.00 67.66           C
ATOM   3166  O   VAL A 457      -9.056 -36.961  15.694  1.00 67.66           O
ATOM   3167  N   GLY A 458      -8.242 -34.852  15.870  1.00 44.50           N
ATOM   3168  CA  GLY A 458      -8.645 -34.714  17.250  1.00 44.50           C
ATOM   3169  C   GLY A 458      -7.482 -34.373  18.150  1.00 44.50           C
ATOM   3170  O   GLY A 458      -7.665 -34.116  19.338  1.00 44.50           O
ATOM   3171  N   LEU A 459      -6.259 -34.344  17.600  1.00154.79           N
ATOM   3172  CA  LEU A 459      -5.014 -34.056  18.261  1.00154.79           C
ATOM   3173  CB  LEU A 459      -3.900 -34.316  17.231  1.00154.79           C
ATOM   3174  CG  LEU A 459      -3.606 -35.804  16.954  1.00154.79           C
ATOM   3175  CD1 LEU A 459      -4.870 -36.593  16.613  1.00154.79           C
ATOM   3176  CD2 LEU A 459      -2.548 -35.951  15.854  1.00154.79           C
ATOM   3177  C   LEU A 459      -4.950 -32.602  18.732  1.00154.79           C
ATOM   3178  O   LEU A 459      -5.541 -31.754  18.073  1.00154.79           O
ATOM   3179  N   PRO A 460      -4.322 -32.271  19.875  1.00161.29           N
ATOM   3180  CA  PRO A 460      -4.228 -30.875  20.315  1.00161.29           C
ATOM   3181  CD  PRO A 460      -4.531 -33.133  21.025  1.00161.29           C
ATOM   3182  CB  PRO A 460      -4.289 -30.869  21.841  1.00161.29           C
ATOM   3183  CG  PRO A 460      -4.036 -32.325  22.237  1.00161.29           C
ATOM   3184  C   PRO A 460      -3.148 -29.963  19.776  1.00161.29           C
ATOM   3185  O   PRO A 460      -1.982 -30.323  19.742  1.00161.29           O
ATOM   3186  N   THR A 461      -3.438 -28.712  19.405  1.00174.29           N
ATOM   3187  CA  THR A 461      -2.506 -27.853  18.698  1.00174.29           C
ATOM   3188  CB  THR A 461      -3.089 -26.506  18.415  1.00174.29           C
ATOM   3189  OG1 THR A 461      -2.064 -25.593  18.050  1.00174.29           O
ATOM   3190  CG2 THR A 461      -3.825 -26.021  19.665  1.00174.29           C
ATOM   3191  C   THR A 461      -1.191 -27.623  19.340  1.00174.29           C
ATOM   3192  O   THR A 461      -0.225 -27.358  18.624  1.00174.29           O
ATOM   3193  N   GLU A 462      -1.111 -27.700  20.671  1.00128.97           N
ATOM   3194  CA  GLU A 462       0.085 -27.335  21.373  1.00128.97           C
ATOM   3195  CB  GLU A 462       0.001 -27.498  22.901  1.00128.97           C
ATOM   3196  CG  GLU A 462      -0.095 -28.950  23.371  1.00128.97           C
ATOM   3197  CD  GLU A 462       0.317 -28.979  24.836  1.00128.97           C
ATOM   3198  OE1 GLU A 462      -0.170 -28.112  25.609  1.00128.97           O
ATOM   3199  OE2 GLU A 462       1.140 -29.862  25.196  1.00128.97           O
ATOM   3200  C   GLU A 462       1.260 -28.152  20.933  1.00128.97           C
ATOM   3201  O   GLU A 462       2.394 -27.695  21.054  1.00128.97           O
ATOM   3202  N   ASP A 463       1.034 -29.375  20.424  1.00111.82           N
ATOM   3203  CA  ASP A 463       2.101 -30.284  20.100  1.00111.82           C
ATOM   3204  CB  ASP A 463       1.654 -31.681  19.650  1.00111.82           C
ATOM   3205  CG  ASP A 463       1.422 -32.491  20.907  1.00111.82           C
ATOM   3206  OD1 ASP A 463       0.927 -31.908  21.908  1.00111.82           O
ATOM   3207  OD2 ASP A 463       1.762 -33.703  20.885  1.00111.82           O
ATOM   3208  C   ASP A 463       3.028 -29.775  19.046  1.00111.82           C
ATOM   3209  O   ASP A 463       4.124 -30.313  18.901  1.00111.82           O
ATOM   3210  N   ILE A 464       2.622 -28.787  18.236  1.00144.01           N
ATOM   3211  CA  ILE A 464       3.512 -28.353  17.200  1.00144.01           C
ATOM   3212  CB  ILE A 464       2.945 -27.435  16.176  1.00144.01           C
ATOM   3213  CG1 ILE A 464       3.912 -27.517  14.995  1.00144.01           C
ATOM   3214  CG2 ILE A 464       2.771 -26.017  16.743  1.00144.01           C
ATOM   3215  CD1 ILE A 464       3.306 -27.065  13.686  1.00144.01           C
ATOM   3216  C   ILE A 464       4.780 -27.776  17.760  1.00144.01           C
ATOM   3217  O   ILE A 464       5.822 -27.818  17.107  1.00144.01           O
ATOM   3218  N   SER A 465       4.720 -27.202  18.974  1.00 92.66           N
ATOM   3219  CA  SER A 465       5.828 -26.533  19.601  1.00 92.66           C
ATOM   3220  CB  SER A 465       5.497 -26.129  21.044  1.00 92.66           C
ATOM   3221  OG  SER A 465       4.315 -25.346  21.060  1.00 92.66           O
ATOM   3222  C   SER A 465       7.030 -27.434  19.667  1.00 92.66           C
ATOM   3223  O   SER A 465       8.160 -26.960  19.566  1.00 92.66           O
ATOM   3224  N   LEU A 466       6.833 -28.750  19.861  1.00 50.30           N
ATOM   3225  CA  LEU A 466       7.933 -29.671  19.973  1.00 50.30           C
ATOM   3226  CB  LEU A 466       7.455 -31.096  20.294  1.00 50.30           C
ATOM   3227  CG  LEU A 466       6.704 -31.203  21.634  1.00 50.30           C
ATOM   3228  CD1 LEU A 466       6.245 -32.644  21.899  1.00 50.30           C
ATOM   3229  CD2 LEU A 466       7.533 -30.621  22.789  1.00 50.30           C
ATOM   3230  C   LEU A 466       8.692 -29.746  18.674  1.00 50.30           C
ATOM   3231  O   LEU A 466       9.922 -29.747  18.661  1.00 50.30           O
ATOM   3232  N   LEU A 467       7.954 -29.821  17.549  1.00112.81           N
ATOM   3233  CA  LEU A 467       8.458 -29.982  16.208  1.00112.81           C
ATOM   3234  CB  LEU A 467       7.309 -30.295  15.218  1.00112.81           C
ATOM   3235  CG  LEU A 467       7.683 -30.647  13.757  1.00112.81           C
ATOM   3236  CD1 LEU A 467       6.426 -31.072  12.980  1.00112.81           C
ATOM   3237  CD2 LEU A 467       8.413 -29.513  13.019  1.00112.81           C
ATOM   3238  C   LEU A 467       9.203 -28.758  15.746  1.00112.81           C
ATOM   3239  O   LEU A 467      10.182 -28.866  15.008  1.00112.81           O
ATOM   3240  N   VAL A 468       8.797 -27.564  16.211  1.00116.32           N
ATOM   3241  CA  VAL A 468       9.265 -26.307  15.689  1.00116.32           C
ATOM   3242  CB  VAL A 468       8.780 -25.125  16.478  1.00116.32           C
ATOM   3243  CG1 VAL A 468       7.242 -25.111  16.452  1.00116.32           C
ATOM   3244  CG2 VAL A 468       9.396 -25.179  17.885  1.00116.32           C
ATOM   3245  C   VAL A 468      10.764 -26.221  15.662  1.00116.32           C
ATOM   3246  O   VAL A 468      11.316 -25.622  14.741  1.00116.32           O
ATOM   3247  N   ALA A 469      11.480 -26.786  16.650  1.00 44.83           N
ATOM   3248  CA  ALA A 469      12.906 -26.591  16.671  1.00 44.83           C
ATOM   3249  CB  ALA A 469      13.574 -27.264  17.882  1.00 44.83           C
ATOM   3250  C   ALA A 469      13.577 -27.140  15.434  1.00 44.83           C
ATOM   3251  O   ALA A 469      14.378 -26.448  14.809  1.00 44.83           O
ATOM   3252  N   VAL A 470      13.266 -28.397  15.059  1.00128.19           N
ATOM   3253  CA  VAL A 470      13.824 -29.124  13.942  1.00128.19           C
ATOM   3254  CB  VAL A 470      13.577 -30.601  14.029  1.00128.19           C
ATOM   3255  CG1 VAL A 470      12.064 -30.867  13.952  1.00128.19           C
ATOM   3256  CG2 VAL A 470      14.377 -31.272  12.904  1.00128.19           C
ATOM   3257  C   VAL A 470      13.276 -28.665  12.617  1.00128.19           C
ATOM   3258  O   VAL A 470      13.869 -28.929  11.571  1.00128.19           O
ATOM   3259  N   ASP A 471      12.118 -27.985  12.631  1.00 80.71           N
ATOM   3260  CA  ASP A 471      11.332 -27.646  11.472  1.00 80.71           C
ATOM   3261  CB  ASP A 471      10.113 -26.784  11.871  1.00 80.71           C
ATOM   3262  CG  ASP A 471       9.261 -26.429  10.657  1.00 80.71           C
ATOM   3263  OD1 ASP A 471       9.750 -25.678   9.772  1.00 80.71           O
ATOM   3264  OD2 ASP A 471       8.094 -26.902  10.606  1.00 80.71           O
ATOM   3265  C   ASP A 471      12.114 -26.900  10.422  1.00 80.71           C
ATOM   3266  O   ASP A 471      11.911 -27.141   9.232  1.00 80.71           O
ATOM   3267  N   TRP A 472      13.041 -26.004  10.810  1.00 75.48           N
ATOM   3268  CA  TRP A 472      13.712 -25.151   9.861  1.00 75.48           C
ATOM   3269  CB  TRP A 472      14.758 -24.248  10.539  1.00 75.48           C
ATOM   3270  CG  TRP A 472      15.929 -25.021  11.093  1.00 75.48           C
ATOM   3271  CD2 TRP A 472      17.205 -25.122  10.442  1.00 75.48           C
ATOM   3272  CD1 TRP A 472      16.026 -25.739  12.249  1.00 75.48           C
ATOM   3273  NE1 TRP A 472      17.272 -26.307  12.344  1.00 75.48           N
ATOM   3274  CE2 TRP A 472      18.014 -25.925  11.245  1.00 75.48           C
ATOM   3275  CE3 TRP A 472      17.664 -24.587   9.272  1.00 75.48           C
ATOM   3276  CZ2 TRP A 472      19.301 -26.209  10.887  1.00 75.48           C
ATOM   3277  CZ3 TRP A 472      18.962 -24.875   8.914  1.00 75.48           C
ATOM   3278  CH2 TRP A 472      19.765 -25.670   9.706  1.00 75.48           C
ATOM   3279  C   TRP A 472      14.430 -25.955   8.808  1.00 75.48           C
ATOM   3280  O   TRP A 472      14.327 -25.649   7.621  1.00 75.48           O
ATOM   3281  N   LEU A 473      15.187 -26.995   9.210  1.00114.95           N
ATOM   3282  CA  LEU A 473      15.967 -27.797   8.302  1.00114.95           C
ATOM   3283  CB  LEU A 473      16.829 -28.833   9.062  1.00114.95           C
ATOM   3284  CG  LEU A 473      17.764 -29.729   8.213  1.00114.95           C
ATOM   3285  CD1 LEU A 473      17.003 -30.743   7.342  1.00114.95           C
ATOM   3286  CD2 LEU A 473      18.761 -28.883   7.411  1.00114.95           C
ATOM   3287  C   LEU A 473      15.057 -28.540   7.367  1.00114.95           C
ATOM   3288  O   LEU A 473      15.344 -28.643   6.175  1.00114.95           O
ATOM   3289  N   LEU A 474      13.943 -29.095   7.883  1.00106.95           N
ATOM   3290  CA  LEU A 474      13.055 -29.872   7.061  1.00106.95           C
ATOM   3291  CB  LEU A 474      11.935 -30.613   7.818  1.00106.95           C
ATOM   3292  CG  LEU A 474      12.446 -31.687   8.801  1.00106.95           C
ATOM   3293  CD1 LEU A 474      12.913 -31.070  10.123  1.00106.95           C
ATOM   3294  CD2 LEU A 474      11.434 -32.823   8.988  1.00106.95           C
ATOM   3295  C   LEU A 474      12.406 -28.983   6.048  1.00106.95           C
ATOM   3296  O   LEU A 474      12.114 -29.417   4.934  1.00106.95           O
ATOM   3297  N   ASP A 475      12.150 -27.717   6.425  1.00 50.97           N
ATOM   3298  CA  ASP A 475      11.497 -26.765   5.571  1.00 50.97           C
ATOM   3299  CB  ASP A 475      11.330 -25.392   6.247  1.00 50.97           C
ATOM   3300  CG  ASP A 475      10.414 -24.525   5.392  1.00 50.97           C
ATOM   3301  OD1 ASP A 475       9.792 -25.072   4.443  1.00 50.97           O
ATOM   3302  OD2 ASP A 475      10.327 -23.301   5.679  1.00 50.97           O
ATOM   3303  C   ASP A 475      12.322 -26.556   4.332  1.00 50.97           C
ATOM   3304  O   ASP A 475      11.779 -26.464   3.232  1.00 50.97           O
ATOM   3305  N   ARG A 476      13.659 -26.488   4.478  1.00156.03           N
ATOM   3306  CA  ARG A 476      14.550 -26.232   3.378  1.00156.03           C
ATOM   3307  CB  ARG A 476      16.021 -26.266   3.830  1.00156.03           C
ATOM   3308  CG  ARG A 476      16.319 -25.417   5.070  1.00156.03           C
ATOM   3309  CD  ARG A 476      17.175 -24.177   4.808  1.00156.03           C
ATOM   3310  NE  ARG A 476      16.285 -22.983   4.819  1.00156.03           N
ATOM   3311  CZ  ARG A 476      16.826 -21.732   4.900  1.00156.03           C
ATOM   3312  NH1 ARG A 476      18.181 -21.571   4.939  1.00156.03           N
ATOM   3313  NH2 ARG A 476      16.010 -20.638   4.944  1.00156.03           N
ATOM   3314  C   ARG A 476      14.399 -27.332   2.368  1.00156.03           C
ATOM   3315  O   ARG A 476      14.350 -27.073   1.166  1.00156.03           O
ATOM   3316  N   MET A 477      14.377 -28.596   2.841  1.00 74.59           N
ATOM   3317  CA  MET A 477      14.260 -29.755   1.998  1.00 74.59           C
ATOM   3318  CB  MET A 477      14.505 -31.068   2.765  1.00 74.59           C
ATOM   3319  CG  MET A 477      15.932 -31.207   3.303  1.00 74.59           C
ATOM   3320  SD  MET A 477      16.247 -32.748   4.214  1.00 74.59           S
ATOM   3321  CE  MET A 477      17.984 -32.368   4.585  1.00 74.59           C
ATOM   3322  C   MET A 477      12.898 -29.857   1.370  1.00 74.59           C
ATOM   3323  O   MET A 477      12.784 -30.167   0.186  1.00 74.59           O
ATOM   3324  N   ARG A 478      11.819 -29.606   2.141  1.00102.57           N
ATOM   3325  CA  ARG A 478      10.497 -29.774   1.601  1.00102.57           C
ATOM   3326  CB  ARG A 478       9.355 -29.839   2.641  1.00102.57           C
ATOM   3327  CG  ARG A 478       9.112 -28.638   3.555  1.00102.57           C
ATOM   3328  CD  ARG A 478       7.996 -28.959   4.559  1.00102.57           C
ATOM   3329  NE  ARG A 478       7.578 -27.714   5.261  1.00102.57           N
ATOM   3330  CZ  ARG A 478       8.043 -27.412   6.508  1.00102.57           C
ATOM   3331  NH1 ARG A 478       8.958 -28.213   7.127  1.00102.57           N
ATOM   3332  NH2 ARG A 478       7.576 -26.298   7.142  1.00102.57           N
ATOM   3333  C   ARG A 478      10.221 -28.745   0.544  1.00102.57           C
ATOM   3334  O   ARG A 478       9.433 -28.993  -0.366  1.00102.57           O
ATOM   3335  N   THR A 479      10.834 -27.549   0.654  1.00 40.90           N
ATOM   3336  CA  THR A 479      10.673 -26.502  -0.323  1.00 40.90           C
ATOM   3337  CB  THR A 479      11.380 -25.232   0.052  1.00 40.90           C
ATOM   3338  OG1 THR A 479      10.890 -24.748   1.294  1.00 40.90           O
ATOM   3339  CG2 THR A 479      11.141 -24.192  -1.056  1.00 40.90           C
ATOM   3340  C   THR A 479      11.251 -26.959  -1.633  1.00 40.90           C
ATOM   3341  O   THR A 479      10.697 -26.665  -2.692  1.00 40.90           O
ATOM   3342  N   SER A 480      12.393 -27.680  -1.594  1.00 44.04           N
ATOM   3343  CA  SER A 480      13.049 -28.127  -2.794  1.00 44.04           C
ATOM   3344  CB  SER A 480      14.393 -28.837  -2.545  1.00 44.04           C
ATOM   3345  OG  SER A 480      14.185 -30.119  -1.973  1.00 44.04           O
ATOM   3346  C   SER A 480      12.157 -29.088  -3.522  1.00 44.04           C
ATOM   3347  O   SER A 480      12.135 -29.093  -4.752  1.00 44.04           O
ATOM   3348  N   VAL A 481      11.438 -29.956  -2.777  1.00 51.72           N
ATOM   3349  CA  VAL A 481      10.516 -30.916  -3.326  1.00 51.72           C
ATOM   3350  CB  VAL A 481      10.031 -31.904  -2.303  1.00 51.72           C
ATOM   3351  CG1 VAL A 481       9.032 -32.861  -2.976  1.00 51.72           C
ATOM   3352  CG2 VAL A 481      11.252 -32.610  -1.689  1.00 51.72           C
ATOM   3353  C   VAL A 481       9.310 -30.201  -3.875  1.00 51.72           C
ATOM   3354  O   VAL A 481       8.739 -30.612  -4.883  1.00 51.72           O
ATOM   3355  N   ASN A 482       8.845 -29.133  -3.197  1.00156.38           N
ATOM   3356  CA  ASN A 482       7.689 -28.440  -3.695  1.00156.38           C
ATOM   3357  CB  ASN A 482       6.896 -27.601  -2.662  1.00156.38           C
ATOM   3358  CG  ASN A 482       7.759 -26.627  -1.890  1.00156.38           C
ATOM   3359  OD1 ASN A 482       8.351 -25.716  -2.458  1.00156.38           O
ATOM   3360  ND2 ASN A 482       7.806 -26.809  -0.543  1.00156.38           N
ATOM   3361  C   ASN A 482       7.989 -27.716  -4.978  1.00156.38           C
ATOM   3362  O   ASN A 482       7.106 -27.599  -5.829  1.00156.38           O
ATOM   3363  N   VAL A 483       9.222 -27.186  -5.141  1.00126.13           N
ATOM   3364  CA  VAL A 483       9.623 -26.528  -6.355  1.00126.13           C
ATOM   3365  CB  VAL A 483      10.887 -25.726  -6.191  1.00126.13           C
ATOM   3366  CG1 VAL A 483      12.105 -26.655  -6.163  1.00126.13           C
ATOM   3367  CG2 VAL A 483      10.928 -24.647  -7.280  1.00126.13           C
ATOM   3368  C   VAL A 483       9.773 -27.547  -7.462  1.00126.13           C
ATOM   3369  O   VAL A 483       9.315 -27.312  -8.580  1.00126.13           O
ATOM   3370  N   VAL A 484      10.372 -28.729  -7.161  1.00114.11           N
ATOM   3371  CA  VAL A 484      10.645 -29.770  -8.129  1.00114.11           C
ATOM   3372  CB  VAL A 484      11.390 -30.972  -7.593  1.00114.11           C
ATOM   3373  CG1 VAL A 484      10.522 -31.743  -6.596  1.00114.11           C
ATOM   3374  CG2 VAL A 484      11.790 -31.854  -8.786  1.00114.11           C
ATOM   3375  C   VAL A 484       9.380 -30.266  -8.742  1.00114.11           C
ATOM   3376  O   VAL A 484       9.365 -30.637  -9.915  1.00114.11           O
ATOM   3377  N   GLY A 485       8.298 -30.323  -7.948  1.00 34.04           N
ATOM   3378  CA  GLY A 485       7.024 -30.782  -8.421  1.00 34.04           C
ATOM   3379  C   GLY A 485       6.511 -29.864  -9.494  1.00 34.04           C
ATOM   3380  O   GLY A 485       5.870 -30.317 -10.440  1.00 34.04           O
ATOM   3381  N   ASP A 486       6.702 -28.538  -9.327  1.00 52.42           N
ATOM   3382  CA  ASP A 486       6.258 -27.563 -10.289  1.00 52.42           C
ATOM   3383  CB  ASP A 486       6.326 -26.130  -9.739  1.00 52.42           C
ATOM   3384  CG  ASP A 486       5.293 -26.011  -8.627  1.00 52.42           C
ATOM   3385  OD1 ASP A 486       4.444 -26.934  -8.501  1.00 52.42           O
ATOM   3386  OD2 ASP A 486       5.341 -24.991  -7.889  1.00 52.42           O
ATOM   3387  C   ASP A 486       7.108 -27.622 -11.529  1.00 52.42           C
ATOM   3388  O   ASP A 486       6.592 -27.526 -12.643  1.00 52.42           O
ATOM   3389  N   SER A 487       8.441 -27.770 -11.351  1.00 45.52           N
ATOM   3390  CA  SER A 487       9.395 -27.797 -12.430  1.00 45.52           C
ATOM   3391  CB  SER A 487      10.846 -27.922 -11.932  1.00 45.52           C
ATOM   3392  OG  SER A 487      11.031 -29.167 -11.275  1.00 45.52           O
ATOM   3393  C   SER A 487       9.123 -28.968 -13.324  1.00 45.52           C
ATOM   3394  O   SER A 487       8.972 -28.808 -14.533  1.00 45.52           O
ATOM   3395  N   PHE A 488       9.045 -30.180 -12.744  1.00 64.64           N
ATOM   3396  CA  PHE A 488       8.771 -31.383 -13.482  1.00 64.64           C
ATOM   3397  CB  PHE A 488       8.949 -32.662 -12.648  1.00 64.64           C
ATOM   3398  CG  PHE A 488      10.421 -32.882 -12.547  1.00 64.64           C
ATOM   3399  CD1 PHE A 488      11.190 -32.159 -11.665  1.00 64.64           C
ATOM   3400  CD2 PHE A 488      11.032 -33.821 -13.346  1.00 64.64           C
ATOM   3401  CE1 PHE A 488      12.547 -32.371 -11.587  1.00 64.64           C
ATOM   3402  CE2 PHE A 488      12.388 -34.037 -13.271  1.00 64.64           C
ATOM   3403  CZ  PHE A 488      13.149 -33.311 -12.388  1.00 64.64           C
ATOM   3404  C   PHE A 488       7.370 -31.312 -14.002  1.00 64.64           C
ATOM   3405  O   PHE A 488       7.047 -31.923 -15.019  1.00 64.64           O
ATOM   3406  N   GLY A 489       6.487 -30.603 -13.273  1.00 30.70           N
ATOM   3407  CA  GLY A 489       5.107 -30.467 -13.651  1.00 30.70           C
ATOM   3408  C   GLY A 489       4.977 -29.764 -14.971  1.00 30.70           C
ATOM   3409  O   GLY A 489       4.196 -30.194 -15.819  1.00 30.70           O
ATOM   3410  N   ALA A 490       5.737 -28.667 -15.182  1.00 36.30           N
ATOM   3411  CA  ALA A 490       5.643 -27.900 -16.396  1.00 36.30           C
ATOM   3412  CB  ALA A 490       6.590 -26.686 -16.402  1.00 36.30           C
ATOM   3413  C   ALA A 490       6.024 -28.773 -17.552  1.00 36.30           C
ATOM   3414  O   ALA A 490       5.348 -28.779 -18.579  1.00 36.30           O
ATOM   3415  N   GLY A 491       7.107 -29.559 -17.397  1.00 32.34           N
ATOM   3416  CA  GLY A 491       7.599 -30.419 -18.438  1.00 32.34           C
ATOM   3417  C   GLY A 491       6.559 -31.442 -18.792  1.00 32.34           C
ATOM   3418  O   GLY A 491       6.424 -31.820 -19.955  1.00 32.34           O
ATOM   3419  N   ILE A 492       5.840 -31.972 -17.785  1.00 58.47           N
ATOM   3420  CA  ILE A 492       4.825 -32.964 -18.028  1.00 58.47           C
ATOM   3421  CB  ILE A 492       4.298 -33.584 -16.766  1.00 58.47           C
ATOM   3422  CG1 ILE A 492       5.411 -34.404 -16.090  1.00 58.47           C
ATOM   3423  CG2 ILE A 492       3.033 -34.392 -17.113  1.00 58.47           C
ATOM   3424  CD1 ILE A 492       5.088 -34.834 -14.661  1.00 58.47           C
ATOM   3425  C   ILE A 492       3.663 -32.369 -18.772  1.00 58.47           C
ATOM   3426  O   ILE A 492       3.197 -32.948 -19.752  1.00 58.47           O
ATOM   3427  N   VAL A 493       3.164 -31.195 -18.325  1.00115.91           N
ATOM   3428  CA  VAL A 493       2.020 -30.561 -18.931  1.00115.91           C
ATOM   3429  CB  VAL A 493       1.489 -29.387 -18.155  1.00115.91           C
ATOM   3430  CG1 VAL A 493       0.836 -29.910 -16.868  1.00115.91           C
ATOM   3431  CG2 VAL A 493       2.636 -28.407 -17.878  1.00115.91           C
ATOM   3432  C   VAL A 493       2.339 -30.109 -20.324  1.00115.91           C
ATOM   3433  O   VAL A 493       1.487 -30.199 -21.207  1.00115.91           O
ATOM   3434  N   TYR A 494       3.568 -29.607 -20.561  1.00 42.89           N
ATOM   3435  CA  TYR A 494       3.937 -29.101 -21.855  1.00 42.89           C
ATOM   3436  CB  TYR A 494       5.370 -28.539 -21.885  1.00 42.89           C
ATOM   3437  CG  TYR A 494       5.631 -28.049 -23.268  1.00 42.89           C
ATOM   3438  CD1 TYR A 494       5.198 -26.804 -23.662  1.00 42.89           C
ATOM   3439  CD2 TYR A 494       6.314 -28.833 -24.170  1.00 42.89           C
ATOM   3440  CE1 TYR A 494       5.440 -26.347 -24.937  1.00 42.89           C
ATOM   3441  CE2 TYR A 494       6.558 -28.382 -25.445  1.00 42.89           C
ATOM   3442  CZ  TYR A 494       6.120 -27.139 -25.831  1.00 42.89           C
ATOM   3443  OH  TYR A 494       6.370 -26.674 -27.140  1.00 42.89           O
ATOM   3444  C   TYR A 494       3.866 -30.206 -22.866  1.00 42.89           C
ATOM   3445  O   TYR A 494       3.309 -30.031 -23.948  1.00 42.89           O
ATOM   3446  N   HIS A 495       4.414 -31.389 -22.527  1.00 43.57           N
ATOM   3447  CA  HIS A 495       4.457 -32.505 -23.430  1.00 43.57           C
ATOM   3448  ND1 HIS A 495       4.569 -35.800 -24.137  1.00 43.57           N
ATOM   3449  CG  HIS A 495       5.470 -34.807 -23.825  1.00 43.57           C
ATOM   3450  CB  HIS A 495       5.208 -33.711 -22.835  1.00 43.57           C
ATOM   3451  NE2 HIS A 495       6.384 -36.182 -25.363  1.00 43.57           N
ATOM   3452  CD2 HIS A 495       6.574 -35.056 -24.583  1.00 43.57           C
ATOM   3453  CE1 HIS A 495       5.166 -36.594 -25.061  1.00 43.57           C
ATOM   3454  C   HIS A 495       3.058 -32.937 -23.754  1.00 43.57           C
ATOM   3455  O   HIS A 495       2.760 -33.278 -24.897  1.00 43.57           O
ATOM   3456  N   LEU A 496       2.169 -32.953 -22.743  1.00141.03           N
ATOM   3457  CA  LEU A 496       0.809 -33.388 -22.917  1.00141.03           C
ATOM   3458  CB  LEU A 496       0.060 -33.460 -21.570  1.00141.03           C
ATOM   3459  CG  LEU A 496      -1.291 -34.201 -21.615  1.00141.03           C
ATOM   3460  CD1 LEU A 496      -2.327 -33.477 -22.484  1.00141.03           C
ATOM   3461  CD2 LEU A 496      -1.100 -35.671 -22.019  1.00141.03           C
ATOM   3462  C   LEU A 496       0.075 -32.425 -23.816  1.00141.03           C
ATOM   3463  O   LEU A 496      -0.699 -32.840 -24.675  1.00141.03           O
ATOM   3464  N   SER A 497       0.292 -31.109 -23.612  1.00 89.72           N
ATOM   3465  CA  SER A 497      -0.340 -30.015 -24.311  1.00 89.72           C
ATOM   3466  CB  SER A 497      -0.249 -28.690 -23.543  1.00 89.72           C
ATOM   3467  OG  SER A 497      -0.918 -28.808 -22.301  1.00 89.72           O
ATOM   3468  C   SER A 497       0.327 -29.755 -25.628  1.00 89.72           C
ATOM   3469  O   SER A 497       0.490 -28.594 -25.998  1.00 89.72           O
ATOM   3470  N   LYS A 498       0.796 -30.801 -26.330  1.00117.64           N
ATOM   3471  CA  LYS A 498       1.512 -30.648 -27.570  1.00117.64           C
ATOM   3472  CB  LYS A 498       2.030 -32.007 -28.067  1.00117.64           C
ATOM   3473  CG  LYS A 498       0.955 -33.094 -28.015  1.00117.64           C
ATOM   3474  CD  LYS A 498       1.375 -34.424 -28.640  1.00117.64           C
ATOM   3475  CE  LYS A 498       0.378 -35.554 -28.374  1.00117.64           C
ATOM   3476  NZ  LYS A 498       0.355 -35.876 -26.929  1.00117.64           N
ATOM   3477  C   LYS A 498       0.693 -30.013 -28.668  1.00117.64           C
ATOM   3478  O   LYS A 498       1.153 -29.064 -29.302  1.00117.64           O
ATOM   3479  N   SER A 499      -0.542 -30.494 -28.918  1.00 73.33           N
ATOM   3480  CA  SER A 499      -1.339 -30.013 -30.019  1.00 73.33           C
ATOM   3481  CB  SER A 499      -2.628 -30.829 -30.215  1.00 73.33           C
ATOM   3482  OG  SER A 499      -3.371 -30.314 -31.310  1.00 73.33           O
ATOM   3483  C   SER A 499      -1.744 -28.585 -29.806  1.00 73.33           C
ATOM   3484  O   SER A 499      -1.812 -27.808 -30.758  1.00 73.33           O
ATOM   3485  N   GLU A 500      -2.014 -28.196 -28.545  1.00 89.29           N
ATOM   3486  CA  GLU A 500      -2.493 -26.875 -28.248  1.00 89.29           C
ATOM   3487  CB  GLU A 500      -2.712 -26.645 -26.741  1.00 89.29           C
ATOM   3488  CG  GLU A 500      -3.863 -27.447 -26.126  1.00 89.29           C
ATOM   3489  CD  GLU A 500      -3.384 -28.863 -25.828  1.00 89.29           C
ATOM   3490  OE1 GLU A 500      -3.286 -29.672 -26.789  1.00 89.29           O
ATOM   3491  OE2 GLU A 500      -3.115 -29.155 -24.632  1.00 89.29           O
ATOM   3492  C   GLU A 500      -1.477 -25.868 -28.689  1.00 89.29           C
ATOM   3493  O   GLU A 500      -1.827 -24.848 -29.278  1.00 89.29           O
ATOM   3494  N   LEU A 501      -0.190 -26.126 -28.390  1.00103.74           N
ATOM   3495  CA  LEU A 501       0.900 -25.271 -28.768  1.00103.74           C
ATOM   3496  CB  LEU A 501       2.250 -25.719 -28.170  1.00103.74           C
ATOM   3497  CG  LEU A 501       2.456 -25.383 -26.678  1.00103.74           C
ATOM   3498  CD1 LEU A 501       2.761 -23.894 -26.479  1.00103.74           C
ATOM   3499  CD2 LEU A 501       1.268 -25.817 -25.816  1.00103.74           C
ATOM   3500  C   LEU A 501       1.053 -25.275 -30.253  1.00103.74           C
ATOM   3501  O   LEU A 501       1.373 -24.248 -30.847  1.00103.74           O
ATOM   3502  N   ASP A 502       0.852 -26.443 -30.891  1.00 65.32           N
ATOM   3503  CA  ASP A 502       1.043 -26.562 -32.309  1.00 65.32           C
ATOM   3504  CB  ASP A 502       0.843 -28.006 -32.805  1.00 65.32           C
ATOM   3505  CG  ASP A 502       1.357 -28.111 -34.235  1.00 65.32           C
ATOM   3506  OD1 ASP A 502       1.567 -27.045 -34.873  1.00 65.32           O
ATOM   3507  OD2 ASP A 502       1.555 -29.263 -34.705  1.00 65.32           O
ATOM   3508  C   ASP A 502       0.056 -25.688 -33.019  1.00 65.32           C
ATOM   3509  O   ASP A 502       0.411 -24.978 -33.957  1.00 65.32           O
ATOM   3510  N   THR A 503      -1.214 -25.705 -32.576  1.00 93.65           N
ATOM   3511  CA  THR A 503      -2.239 -24.948 -33.233  1.00 93.65           C
ATOM   3512  CB  THR A 503      -3.615 -25.228 -32.694  1.00 93.65           C
ATOM   3513  OG1 THR A 503      -4.596 -24.619 -33.521  1.00 93.65           O
ATOM   3514  CG2 THR A 503      -3.720 -24.689 -31.259  1.00 93.65           C
ATOM   3515  C   THR A 503      -1.975 -23.480 -33.094  1.00 93.65           C
ATOM   3516  O   THR A 503      -2.174 -22.719 -34.039  1.00 93.65           O
ATOM   3517  N   ILE A 504      -1.520 -23.039 -31.907  1.00 42.03           N
ATOM   3518  CA  ILE A 504      -1.324 -21.639 -31.659  1.00 42.03           C
ATOM   3519  CB  ILE A 504      -0.932 -21.360 -30.238  1.00 42.03           C
ATOM   3520  CG1 ILE A 504      -2.036 -21.833 -29.276  1.00 42.03           C
ATOM   3521  CG2 ILE A 504      -0.612 -19.861 -30.119  1.00 42.03           C
ATOM   3522  CD1 ILE A 504      -1.596 -21.869 -27.813  1.00 42.03           C
ATOM   3523  C   ILE A 504      -0.250 -21.073 -32.534  1.00 42.03           C
ATOM   3524  O   ILE A 504      -0.429 -20.003 -33.109  1.00 42.03           O
ATOM   3525  N   ASP A 505       0.905 -21.758 -32.638  1.00116.95           N
ATOM   3526  CA  ASP A 505       2.004 -21.243 -33.407  1.00116.95           C
ATOM   3527  CB  ASP A 505       3.345 -21.919 -33.058  1.00116.95           C
ATOM   3528  CG  ASP A 505       3.192 -23.427 -33.131  1.00116.95           C
ATOM   3529  OD1 ASP A 505       2.718 -23.937 -34.179  1.00116.95           O
ATOM   3530  OD2 ASP A 505       3.562 -24.089 -32.125  1.00116.95           O
ATOM   3531  C   ASP A 505       1.746 -21.243 -34.888  1.00116.95           C
ATOM   3532  O   ASP A 505       2.115 -20.291 -35.574  1.00116.95           O
ATOM   3533  N   SER A 506       1.103 -22.294 -35.429  1.00 67.34           N
ATOM   3534  CA  SER A 506       0.863 -22.377 -36.843  1.00 67.34           C
ATOM   3535  CB  SER A 506       0.287 -23.739 -37.267  1.00 67.34           C
ATOM   3536  OG  SER A 506       0.072 -23.762 -38.671  1.00 67.34           O
ATOM   3537  C   SER A 506      -0.125 -21.327 -37.250  1.00 67.34           C
ATOM   3538  O   SER A 506      -0.102 -20.850 -38.384  1.00 67.34           O
ATOM   3539  N   GLN A 507      -1.011 -20.930 -36.321  1.00110.00           N
ATOM   3540  CA  GLN A 507      -2.056 -19.993 -36.612  1.00110.00           C
ATOM   3541  CB  GLN A 507      -2.980 -19.726 -35.412  1.00110.00           C
ATOM   3542  CG  GLN A 507      -4.096 -18.728 -35.725  1.00110.00           C
ATOM   3543  CD  GLN A 507      -4.951 -19.318 -36.836  1.00110.00           C
ATOM   3544  OE1 GLN A 507      -4.670 -20.403 -37.342  1.00110.00           O
ATOM   3545  NE2 GLN A 507      -6.025 -18.584 -37.231  1.00110.00           N
ATOM   3546  C   GLN A 507      -1.467 -18.684 -37.025  1.00110.00           C
ATOM   3547  O   GLN A 507      -1.967 -18.044 -37.950  1.00110.00           O
ATOM   3548  N   HIS A 508      -0.378 -18.253 -36.366  1.00 59.30           N
ATOM   3549  CA  HIS A 508       0.184 -16.977 -36.696  1.00 59.30           C
ATOM   3550  ND1 HIS A 508       1.073 -17.356 -33.477  1.00 59.30           N
ATOM   3551  CG  HIS A 508       1.183 -16.377 -34.439  1.00 59.30           C
ATOM   3552  CB  HIS A 508       1.452 -16.643 -35.891  1.00 59.30           C
ATOM   3553  NE2 HIS A 508       0.782 -15.411 -32.439  1.00 59.30           N
ATOM   3554  CD2 HIS A 508       1.003 -15.195 -33.788  1.00 59.30           C
ATOM   3555  CE1 HIS A 508       0.833 -16.724 -32.301  1.00 59.30           C
ATOM   3556  C   HIS A 508       0.565 -17.002 -38.139  1.00 59.30           C
ATOM   3557  O   HIS A 508       0.235 -16.084 -38.889  1.00 59.30           O
ATOM   3558  N   ARG A 509       1.258 -18.069 -38.576  1.00 81.02           N
ATOM   3559  CA  ARG A 509       1.632 -18.143 -39.956  1.00 81.02           C
ATOM   3560  CB  ARG A 509       2.672 -19.236 -40.255  1.00 81.02           C
ATOM   3561  CG  ARG A 509       4.060 -18.920 -39.695  1.00 81.02           C
ATOM   3562  CD  ARG A 509       5.101 -20.002 -39.991  1.00 81.02           C
ATOM   3563  NE  ARG A 509       6.391 -19.552 -39.398  1.00 81.02           N
ATOM   3564  CZ  ARG A 509       6.665 -19.808 -38.085  1.00 81.02           C
ATOM   3565  NH1 ARG A 509       5.756 -20.475 -37.316  1.00 81.02           N
ATOM   3566  NH2 ARG A 509       7.847 -19.395 -37.542  1.00 81.02           N
ATOM   3567  C   ARG A 509       0.372 -18.477 -40.744  1.00 81.02           C
ATOM   3568  O   ARG A 509      -0.582 -17.655 -40.712  1.00 81.02           O
ATOM   3569  OXT ARG A 509       0.349 -19.558 -41.390  1.00 81.02           O
ATOM   3590  N   AS1 X   1       7.457 -14.005   1.984  1.00  0.00           N
ATOM   3591  N   AS1 X   1      10.282 -14.157   5.058  1.00  0.00           N
ATOM   3592  C   AS1 X   1       6.911 -13.792  -1.002  1.00  0.00           C
ATOM   3593  C   AS1 X   1       8.578 -14.634  -0.774  1.00  0.00           C
ATOM   3594  C   AS1 X   1       8.915 -14.765   1.073  1.00  0.00           C
ATOM   3595  C   AS1 X   1       6.218 -13.403   0.703  1.00  0.00           C
ATOM   3596  C   AS1 X   1       7.270 -13.869   3.852  1.00  0.00           C
ATOM   3597  C   AS1 X   1       5.858 -12.866   4.585  1.00  0.00           C
ATOM   3598  C   AS1 X   1       8.494 -14.737   4.985  1.00  0.00           C
ATOM   3599  C   AS1 X   1      11.507 -15.025   6.192  1.00  0.00           C
ATOM   3600  C   AS1 X   1      13.322 -15.127   5.711  1.00  0.00           C
ATOM   3601  C   AS1 X   1      14.434 -13.623   5.909  1.00  0.00           C
ATOM   3602  C   AS1 X   1      16.249 -13.725   5.429  1.00  0.00           C
ATOM   3603  C   AS1 X   1      16.953 -15.332   4.751  1.00  0.00           C
ATOM   3604  C   AS1 X   1      15.842 -16.836   4.553  1.00  0.00           C
ATOM   3605  C   AS1 X   1      14.026 -16.734   5.033  1.00  0.00           C
ATOM   3606  O   AS1 X   1       4.575 -12.562   1.063  1.00  0.00           O
ATOM   3607  O   AS1 X   1      10.442 -15.523   1.865  1.00  0.00           O
ATOM   3608  O   AS1 X   1       7.931 -16.185   6.046  1.00  0.00           O
END
