# Supplementary material for: Discovery of (R)-N-Benzyl-2-(2,5-dioxopyrrolidin-1-yl)propanamide [(R)-AS-1], a Novel Orally Bioavailable EAAT2 Modulator with Drug-like Properties and Potent Antiseizure Activity In Vivo
Source: J Med Chem. 2022 Aug 19;65(17):11703–25. doi: 10.1021/acs.jmedchem.2c00534 (PMC9469208; doi:10.1021/acs.jmedchem.2c00534)
Supplement: Supplementary file 8 — jm2c00534_si_008.xlsx [file jm2c00534_si_008.xlsx]

## Sheet: Molecular Formula Strings Sprea
																																											Specific binding*
						Anticonvulsant activity (mice, i.p.)										Anticonvulsant activity (mice, p.o.)									Pharmacokinetic parameters (mice, i.p.)																Glutamate uptake studies in COS-7 cell line mediated by EAAT2	Glutamate uptake studies in primary glia cells mediated by EAAT2	Alpha 2 (non-selective) (Antagonist radioligand)	Ca2+ channel (L, dihydropyridine site) (Antagonist radioligand)	Ca2+ channel (L, diltiazem site) (benzothiazepines) (Antagonist radioligand)	Ca2+ channel (L, verapamil site) (phenylalkylamine) (Antagonist radioligand)	GABAA Ion Channel (non-selective) [3H] Muscimol Binding (Agonist Radioligand) Assay	GABAA Ion Channel (non-selective) [3H] Ro-15-1788 Binding (Hippocampus) Assay	Glutamate (AMPA, Non-Selective) Ion Channel [3H] AMPA Binding Assay
												Protective indexes (PI=TD50/ED50)									Protective indexes (PI=TD50/ED50)				tmax (min)		Cmax (µg/mL(g))		λz (min-1)		t0.5λz (min)		Vz/F (L/kg)		CL/F (L/min/kg)		AUC0-∞ (µg min/mL(g))		MRT (min)
Compound ID	SMILE					Pretreatment time (h)	ED50 MES (mg/kg)	ED50 6 Hz (32 mA) (mg/kg)	ED50 6 Hz (44 mA) (mg/kg)	ED50 scPTZ (mg/kg)	TD50 (rotarod test) (mg/kg)	PI MES	PI 6 Hz (32 mA)	PI 6 Hz (44 mA)	PI scPTZ	ED50 MES (mg/kg)	ED50 6 Hz (32 mA) (mg/kg)	ED50 6 Hz (44 mA) (mg/kg)	ED50 scPTZ (mg/kg)	TD50 (rotarod test) (mg/kg)	PI MES	PI 6 Hz (32 mA)	PI 6 Hz (44 mA)	PI scPTZ	Serum	Brain	Serum	Brain	Serum	Brain	Serum	Brain	Serum	Brain	Serum	Brain	Serum	Brain	Serum	Brain	EC50 / Efficacy	EC50 / Efficacy
(R)-7 [(R)-AS-1]	O=C(NCC1=CC=CC=C1)[C@@H](C)N2C(CCC2=O)=O					0.5	66.3	15.6	41.6	36.3	>500	>7.5	>32.0	>12.0	>13.8	48.6	40.3	73.2	83.5	473.7	9.7	11.7	6.5	5.7	5	15	82.73	30.03	0.017	0.014	42.06	50.37	1.29	-	0.02	-	4625.78	2813.04	59.08	77.02	11 ± 6 nM / 251 ± 11%	25 ± 21 nM / 174 ± 13%	14.69 (100 µM)	1.54 (100 µM)	9.50 (100 µM)	-1.01 (100 µM)	11.0 (100 µM)	0 (100 µM)	-4.00 (100 µM)
(S)-7	O=C(NCC1=CC=CC=C1)[C@H](C)N2C(CCC2=O)=O					0.5	87.5	28.8	115.1	52.7	>500	>5.7	>17.4	>4.3	>9.5																										>100 μM	not tested
(R)-8	O=C(NCC1=CC=CC=C1F)[C@@H](C)N2C(CCC2=O)=O					0.5	33.0	14.1	37.3	33.2	224.7	6.8	16.0	6.0	6.8																										20 ± 6 nM / 166 ± 13%	0.1 ± 0.3 nM / 156 ± 25%
(S)-8	O=C(NCC1=CC=CC=C1F)[C@H](C)N2C(CCC2=O)=O					0.5	49.9	62.9	-	78.8	>300	>6.0	>4.8	-	>3.8								-																		>100 μM	not tested
																																											*% Inhibition of control specific binding (concentration [μM])
[truncated: 49 more columns]
